# Supplementary material for: Genetic diversity and signatures of selection in BoHuai goat revealed by whole-genome sequencing
Source: BMC Genomics. 2023 Mar 15;24:116. doi: 10.1186/s12864-023-09204-9 (PMC10018941; doi:10.1186/s12864-023-09204-9)
Supplement: Supplementary file 1 — Additional file 1: Figure S1. SNP intersection of BoHuai goat with Boer goat (male parent) and Huai goat (female parent). [file 12864_2023_9204_MOESM1_ESM.xlsx]

## Sheet: Table S1
Summary of sequencing data
Sample	breed	Accession number	Total reads	Mapped reads	Mapping rate	Mean depth (X)	Sample origin place
B16	BoHuai goat	SRR13627474	161420585	161174927	0.9985	8.216	Henan,China
B19	BoHuai goat	SRR13627473	160531268	160291025	0.9985	8.1701	Henan,China
B23	BoHuai goat	SRR13627472	154905981	154649417	0.9983	7.8851	Henan,China
B29	BoHuai goat	SRR13627471	155990848	155758766	0.9985	7.939	Henan,China
B31	BoHuai goat	SRR13627470	159292841	159054962	0.9985	8.1075	Henan,China
B33	BoHuai goat	SRR13627469	153810415	153567175	0.9984	7.8292	Henan,China
B34	BoHuai goat	SRR13627468	154954536	154709828	0.9984	7.8844	Henan,China
B36	BoHuai goat	SRR13627467	158236194	158007407	0.9986	8.0515	Henan,China
B39	BoHuai goat	SRR13627466	166382410	166126782	0.9985	8.4676	Henan,China
B40	BoHuai goat	SRR13627465	164009939	163760467	0.9985	8.3502	Henan,China
C1	BoHuai goat	SRR13627464	155098656	154880466	0.9986	7.8999	Henan,China
C10	BoHuai goat	SRR13627463	162809508	162557554	0.9985	8.2891	Henan,China
C3	BoHuai goat	SRR13627462	157126265	156914404	0.9987	8.0045	Henan,China
C4	BoHuai goat	SRR13627461	156915913	156661545	0.9984	7.9864	Henan,China
C5	BoHuai goat	SRR13627460	149815403	149600896	0.9986	7.6293	Henan,China
H12	BoHuai goat	SRR13627459	164090921	163814243	0.9983	8.3458	Henan,China
H15	BoHuai goat	SRR13627458	164664830	164352670	0.9981	8.3656	Henan,China
H18	BoHuai goat	SRR13627457	161097250	160843415	0.9984	8.1918	Henan,China
H31	BoHuai goat	SRR13627456	170575242	170310557	0.9984	8.6768	Henan,China
H34	BoHuai goat	SRR13627455	162886577	162653383	0.9986	8.2915	Henan,China
H36	BoHuai goat	SRR13627454	152264704	152047621	0.9986	7.7527	Henan,China
H37	BoHuai goat	SRR13627453	167397001	167156447	0.9986	8.521	Henan,China
H44	BoHuai goat	SRR13627452	157379169	157169458	0.9987	8.0126	Henan,China
H46	BoHuai goat	SRR13627451	155310934	155088890	0.9986	7.9079	Henan,China
H47	BoHuai goat	SRR13627450	162544340	162296014	0.9985	8.2721	Henan,China
H49	BoHuai goat	SRR13627449	156059726	155832349	0.9985	7.9431	Henan,China
H50	BoHuai goat	SRR13627448	155222376	155005054	0.9986	7.906	Henan,China
H52	BoHuai goat	SRR13627447	181775339	181528916	0.9986	9.258	Henan,China
H53	BoHuai goat	SRR13627446	160280209	160039113	0.9985	8.1596	Henan,China
H9	BoHuai goat	SRR13627445	167193508	166911534	0.9983	8.4993	Henan,China
HB55	Huai goat	SRR13627444	162398854	162147696	0.9985	8.2617	Henan,China
HB57	Huai goat	SRR13627443	157495324	157236592	0.9984	8.0072	Henan,China
HB58	Huai goat	SRR13627442	159404519	159131012	0.9983	8.1021	Henan,China
HB71	Huai goat	SRR13627441	173069987	172777691	0.9983	8.7989	Henan,China
HB80	Huai goat	SRR13627440	168721457	168441540	0.9983	8.5792	Henan,China

## Sheet: Table S2
List of additional goat samples for analysis of genetic background in BoHuai goat.
Sample ID	Accession number	Breed	Group	Sample origin place
A1	http://animal.nwsuaf.edu.cn/	Alpine Goat	Europe Capra hircus (EURCH)	France
ERR470103	ERR470103	Alpine Goat	Europe Capra hircus (EURCH)	France
M11	http://animal.nwsuaf.edu.cn/	Anhui white Goat	East Asia Capra hircus (EACH)	China
T14	http://animal.nwsuaf.edu.cn/	Bange Cashmere Goat	East Asia Capra hircus (EACH)	China
W11	http://animal.nwsuaf.edu.cn/	Chaidamu Goat	East Asia Capra hircus (EACH)	China
CW26	http://animal.nwsuaf.edu.cn/	Chengde hornless Goat	East Asia Capra hircus (EACH)	China
CM22	http://animal.nwsuaf.edu.cn/	Chengdu Grey Goat	East Asia Capra hircus (EACH)	China
Wmr01-3	http://animal.nwsuaf.edu.cn/	Chinese Nubian Goat	East Asia Capra hircus (EACH)	China
Xmr01-1	http://animal.nwsuaf.edu.cn/	Chinese Nubian Goat	East Asia Capra hircus (EACH)	China
Xmr01-6	http://animal.nwsuaf.edu.cn/	Chinese Nubian Goat	East Asia Capra hircus (EACH)	China
xmr02-6	http://animal.nwsuaf.edu.cn/	Chinese Nubian Goat	East Asia Capra hircus (EACH)	China
M12	http://animal.nwsuaf.edu.cn/	Er lang shan Cashmere Goat	East Asia Capra hircus (EACH)	China
D10	http://animal.nwsuaf.edu.cn/	Erdos Cashmere Goat	East Asia Capra hircus (EACH)	China
D11	http://animal.nwsuaf.edu.cn/	Erdos Cashmere Goat	East Asia Capra hircus (EACH)	China
ERR229471	ERR229471	Morocco Black Goat	Africa Capra hircus (AFRCH)	Morocco
ERR229484	ERR229484	Morocco Black Goat	Africa Capra hircus (AFRCH)	Morocco
ERR229485	ERR229485	Morocco indigenous population	Africa Capra hircus (AFRCH)	Morocco
ERR234305	ERR234305	Morocco Draa Goat	Africa Capra hircus (AFRCH)	Morocco
ERR246152	ERR246152	Morocco Draa Goat	Africa Capra hircus (AFRCH)	Morocco
ERR248928	ERR248928	Morocco Black Goat	Africa Capra hircus (AFRCH)	Morocco
ERR297229	ERR297229	Iran indigenous population	Middle East Capra hircus (MECH)	Iran
ERR299449	ERR299449	Iran indigenous population	Middle East Capra hircus (MECH)	Iran
ERR299456	ERR299456	Iran indigenous population	Middle East Capra hircus (MECH)	Iran
ERR313197	ERR313197	Iran indigenous population	Middle East Capra hircus (MECH)	Iran
ERR313198	ERR313198	Iran indigenous population	Middle East Capra hircus (MECH)	Iran
ERR313199	ERR313199	Iran indigenous population	Middle East Capra hircus (MECH)	Iran
ERR313200	ERR313200	Iran indigenous population	Middle East Capra hircus (MECH)	Iran
ERR313202	ERR313202	Iran indigenous population	Middle East Capra hircus (MECH)	Iran
ERR313204	ERR313204	Iran indigenous population	Middle East Capra hircus (MECH)	Iran
ERR313206	ERR313206	Iran indigenous population	Middle East Capra hircus (MECH)	Iran
ERR313207	ERR313207	Iran indigenous population	Middle East Capra hircus (MECH)	Iran
ERR313209	ERR313209	Iran indigenous population	Middle East Capra hircus (MECH)	Iran
ERR313210	ERR313210	Iran indigenous population	Middle East Capra hircus (MECH)	Iran
ERR313258	ERR313258	Morocco Black Goat	Africa Capra hircus (AFRCH)	Morocco
ERR313264	ERR313264	Morocco Draa Goat	Africa Capra hircus (AFRCH)	Morocco
ERR315498	ERR315499	Morocco Draa Goat	Africa Capra hircus (AFRCH)	Morocco
ERR315503	ERR315503	Morocco Draa Goat	Africa Capra hircus (AFRCH)	Morocco
ERR315505	ERR315505	Morocco indigenous population	Africa Capra hircus (AFRCH)	Morocco
ERR315510	ERR315510	Morocco Black Goat	Africa Capra hircus (AFRCH)	Morocco
ERR315795	ERR315795	Morocco Black Goat	Africa Capra hircus (AFRCH)	Morocco
ERR318768	ERR318768	Morocco indigenous population	Africa Capra hircus (AFRCH)	Morocco
ERR332581	ERR332581	Morocco indigenous population	Africa Capra hircus (AFRCH)	Morocco
ERR340337	ERR340337	Iran indigenous population	Middle East Capra hircus (MECH)	Iran
ERR340339	ERR340339	Iran indigenous population	Middle East Capra hircus (MECH)	Iran
ERR340428	ERR340429	Morocco indigenous population	Africa Capra hircus (AFRCH)	Morocco
ERR470105	ERR470105	Alpine Goat	Europe Capra hircus (EURCH)	France
ERR4133485	ERR4133485	Boer Goat	Boer Goat	Tanzania
ERR4133496	ERR4133496	Boer Goat	Boer Goat	Zimbabwe
ERR4133509	ERR4133509	Boer Goat	Boer Goat	Korea
ERR4133524	ERR4133524	Boer Goat	Boer Goat	Switzerland
ERR4133515	ERR4133515	Boer Goat	Boer Goat	Australia
ERR4133536	ERR4133536	Boer Goat	Boer Goat	New Zealand
SRR3144618	SRR3144618	Boer Goat	Boer Goat	not collected
SRX1560749	SRX1560749	Boer Goat	Boer Goat	not collected
CD1	http://animal.nwsuaf.edu.cn/	Dries Goat	Europe Capra hircus (EURCH)	Netherlands
ERR405774	ERR405774	Italy Goat	Europe Capra hircus (EURCH)	Italy
ERR405775	ERR405775	Italy Goat	Europe Capra hircus (EURCH)	Italy
ERR405776	ERR405776	Italy Goat	Europe Capra hircus (EURCH)	Italy
ERR405777	ERR405777	Italy Goat	Europe Capra hircus (EURCH)	Italy
ERR405778	ERR405778	Italy Goat	Europe Capra hircus (EURCH)	Italy
P1	http://animal.nwsuaf.edu.cn/	Poitou Goat	Europe Capra hircus (EURCH)	France
ERR470101	ERR470101	Saanen Goat	Europe Capra hircus (EURCH)	France
D2	http://animal.nwsuaf.edu.cn/	Erdos Cashmere Goat	East Asia Capra hircus (EACH)	China
D3	http://animal.nwsuaf.edu.cn/	Erdos Cashmere Goat	East Asia Capra hircus (EACH)	China
D4	http://animal.nwsuaf.edu.cn/	Erdos Cashmere Goat	East Asia Capra hircus (EACH)	China
D5	http://animal.nwsuaf.edu.cn/	Erdos Cashmere Goat	East Asia Capra hircus (EACH)	China
D6	http://animal.nwsuaf.edu.cn/	Erdos Cashmere Goat	East Asia Capra hircus (EACH)	China
D7	http://animal.nwsuaf.edu.cn/	Erdos Cashmere Goat	East Asia Capra hircus (EACH)	China
D8	http://animal.nwsuaf.edu.cn/	Erdos Cashmere Goat	East Asia Capra hircus (EACH)	China
D9	http://animal.nwsuaf.edu.cn/	Erdos Cashmere Goat	East Asia Capra hircus (EACH)	China
S10	http://animal.nwsuaf.edu.cn/	Erdos Cashmere Goat	East Asia Capra hircus (EACH)	China
W14	http://animal.nwsuaf.edu.cn/	Guishan black Goat	East Asia Capra hircus (EACH)	China
ERR470102	ERR470102	Saanen Goat	Europe Capra hircus (EURCH)	France
M15	http://animal.nwsuaf.edu.cn/	Guizhou black Goat	East Asia Capra hircus (EACH)	China
M9	http://animal.nwsuaf.edu.cn/	Jianchang black Goat	East Asia Capra hircus (EACH)	China
JN42	http://animal.nwsuaf.edu.cn/	Jining Grey Goat	East Asia Capra hircus (EACH)	China
T18	http://animal.nwsuaf.edu.cn/	Laiwu black Goat	East Asia Capra hircus (EACH)	China
LH21	http://animal.nwsuaf.edu.cn/	Leizhou black Goat	East Asia Capra hircus (EACH)	China
SRR6246084	SRR6246084	Leizhou black Goat	East Asia Capra hircus (EACH)	China
S1	http://animal.nwsuaf.edu.cn/	Saanen Goat	Europe Capra hircus (EURCH)	China
SRR6246085	SRR6246085	Leizhou black Goat	East Asia Capra hircus (EACH)	China
SP1	http://animal.nwsuaf.edu.cn/	Spain Goat	Europe Capra hircus (EURCH)	Spain
SP4	http://animal.nwsuaf.edu.cn/	Spain Goat	Europe Capra hircus (EURCH)	Spain
SRR6246086	SRR6246086	Leizhou black Goat	East Asia Capra hircus (EACH)	China
SRR6246087	SRR6246087	Leizhou black Goat	East Asia Capra hircus (EACH)	China
SRR6246091	SRR6246091	Leizhou black Goat	East Asia Capra hircus (EACH)	China
L79	http://animal.nwsuaf.edu.cn/	Liaoning cashmere Goat	East Asia Capra hircus (EACH)	China
SRR6246093	SRR6246093	Liaoning cashmere Goat	East Asia Capra hircus (EACH)	China
SRR6246094	SRR6246094	Liaoning cashmere Goat	East Asia Capra hircus (EACH)	China
SRR6246099	SRR6246099	Liaoning cashmere Goat	East Asia Capra hircus (EACH)	China
SRR6246101	SRR6246101	Liaoning cashmere Goat	East Asia Capra hircus (EACH)	China
SRR6246102	SRR6246102	Liaoning cashmere Goat	East Asia Capra hircus (EACH)	China
Wme01-3	http://animal.nwsuaf.edu.cn/	Longlin Goat	East Asia Capra hircus (EACH)	China
Wme02-3	http://animal.nwsuaf.edu.cn/	Longlin Goat	East Asia Capra hircus (EACH)	China
Xme01-1	http://animal.nwsuaf.edu.cn/	Longlin Goat	East Asia Capra hircus (EACH)	China
XME01-6	http://animal.nwsuaf.edu.cn/	Longlin Goat	East Asia Capra hircus (EACH)	China
Xme02-1	http://animal.nwsuaf.edu.cn/	Longlin Goat	East Asia Capra hircus (EACH)	China
xme02-6	http://animal.nwsuaf.edu.cn/	Longlin Goat	East Asia Capra hircus (EACH)	China
T3	http://animal.nwsuaf.edu.cn/	Lvliang black Goat	East Asia Capra hircus (EACH)	China
T8	http://animal.nwsuaf.edu.cn/	Maguan hornless Goat	East Asia Capra hircus (EACH)	China
T11	http://animal.nwsuaf.edu.cn/	Matou Goat	East Asia Capra hircus (EACH)	China
Wm102-3	http://animal.nwsuaf.edu.cn/	Nubian-Longlin Goat	East Asia Capra hircus (EACH)	China
Xm102-1	http://animal.nwsuaf.edu.cn/	Nubian-Longlin Goat	East Asia Capra hircus (EACH)	China
Xm102-6	http://animal.nwsuaf.edu.cn/	Nubian-Longlin Goat	East Asia Capra hircus (EACH)	China
QG_47_3	http://animal.nwsuaf.edu.cn/	Qinghai Tibetan Goat	East Asia Capra hircus (EACH)	China
QG_49_2	http://animal.nwsuaf.edu.cn/	Qinghai Tibetan Goat	East Asia Capra hircus (EACH)	China
QG_50_2	http://animal.nwsuaf.edu.cn/	Qinghai Tibetan Goat	East Asia Capra hircus (EACH)	China
QG_51_3	http://animal.nwsuaf.edu.cn/	Qinghai Tibetan Goat	East Asia Capra hircus (EACH)	China
QG_57_2	http://animal.nwsuaf.edu.cn/	Qinghai Tibetan Goat	East Asia Capra hircus (EACH)	China
QG_59_2	http://animal.nwsuaf.edu.cn/	Qinghai Tibetan Goat	East Asia Capra hircus (EACH)	China
M8	http://animal.nwsuaf.edu.cn/	Raoshan white Goat	East Asia Capra hircus (EACH)	China
T16	http://animal.nwsuaf.edu.cn/	Ritu Cashmere Goat	East Asia Capra hircus (EACH)	China
T6	http://animal.nwsuaf.edu.cn/	Shannan white Goat	East Asia Capra hircus (EACH)	China
TG_1	http://animal.nwsuaf.edu.cn/	Tibetan Goat	East Asia Capra hircus (EACH)	China
TG_10	http://animal.nwsuaf.edu.cn/	Tibetan Goat	East Asia Capra hircus (EACH)	China
TG_3	http://animal.nwsuaf.edu.cn/	Tibetan Goat	East Asia Capra hircus (EACH)	China
TG_4	http://animal.nwsuaf.edu.cn/	Tibetan Goat	East Asia Capra hircus (EACH)	China
TG_7	http://animal.nwsuaf.edu.cn/	Tibetan Goat	East Asia Capra hircus (EACH)	China
M3	http://animal.nwsuaf.edu.cn/	Tibetan white Goat	East Asia Capra hircus (EACH)	China
W10	http://animal.nwsuaf.edu.cn/	Wu zhu mu qin white Goat	East Asia Capra hircus (EACH)	China
T1	http://animal.nwsuaf.edu.cn/	Xiangdong black Goat	East Asia Capra hircus (EACH)	China
T5	http://animal.nwsuaf.edu.cn/	Xinjiang Goat (a sa ke type)	East Asia Capra hircus (EACH)	China
T9	http://animal.nwsuaf.edu.cn/	Xinjiang Goat (South type)	East Asia Capra hircus (EACH)	China
T2	http://animal.nwsuaf.edu.cn/	Yimeng black Goat	East Asia Capra hircus (EACH)	China
T15	http://animal.nwsuaf.edu.cn/	Yudong white Goat	East Asia Capra hircus (EACH)	China
Yunnanblack	http://animal.nwsuaf.edu.cn/	Yunnan black Goat	East Asia Capra hircus (EACH)	China
M16	http://animal.nwsuaf.edu.cn/	Zhongwei Goat	East Asia Capra hircus (EACH)	China

## Sheet: Table S3
Distribution of SNPs identified in goat breeds
	Huai goat	BoHuai goat	Boer goat	North China goat	South China goat	Europe goat	Africa goat	Middle East goat	Tibetan goat
sample number	5	30	8	33	32	15	16	15	8
UTR5;UTR3	33	33	32	47	40	38	41	42	45
exonic	100398	101704	110747	119472	110863	112123	114074	120063	126862
intronic	4991335	5074128	5527145	5968322	5553002	5556761	5745851	6209603	6088544
ncRNA_exonic	39317	39470	43176	46697	43814	43487	44789	47774	49411
ncRNA_exonic;splicing	2	2	3	3	2	2	4	4	2
ncRNA_intronic	221	260408	240	307593	288013	285691	293040	315862	310906
splicing	256589	212	283071	253	233	262	248	246	265
UTR3	77848	78862	86202	92365	85871	86577	89305	95435	97323
upstream	107530	108753	117544	126261	118145	117779	122194	130533	128993
exonic;splicing	11	8	9	14	12	9	9	9	12
ncRNA_splicing	138	140	161	165	163	163	163	178	190
UTR5	21693	22050	23825	25526	23592	23761	24566	26196	25835
intergenic	8910255	9044516	9907064	10711240	9934445	9928092	10284084	11149737	10934889
upstream;downstream	3224	3279	3554	3826	3661	3471	3724	3807	3876
downstream	113317	114186	124782	132923	125182	125429	129547	137681	135866
stopgain	428	438	505	516	484	499	484	489	528
unknown	3772	3872	4223	4646	4397	4408	4452	4716	4573
nonsynonymous SNV	40508	41085	44907	47851	44764	45416	45679	47700	49311
stoploss	77	81	78	88	76	75	85	85	80
synonymous SNV	55624	56236	61043	66385	61154	61734	63383	67082	72382
Total	14621911	14847751	16227555	17534707	16287038	16283645	16851639	18237170	17767153

## Sheet: Table S4
Cross-validation (CV) errors for ADMIXTURE ancestry models with K ranging from 2 to 12.
K=2	0.31341
K=3	0.30862
K=4	0.31478
K=5	0.31357
K=6	0.32325
K=7	0.32076
K=8	0.34141
K=9	0.33386
K=10	0.3428
K=11	0.36096
K=12	0.3616

## Sheet: Table S5
GO enrichment results for the genes containing specific nsSNPs > 5 in Boer goat
#Term	Database	ID	Input number	Background number	P-Value	Corrected P-Value	Input	Hyperlink
calcium ion binding	Gene Ontology	GO:0005509	10	560	5.42796e-05	0.0104727	LRP2|FER1L5|DST|VCAN|RAB44|SPTA1|FAT1|CRNN|ADGRV1|HMCN1	http://amigo.geneontology.org/amigo/term/GO:0005509
endoplasmic reticulum exit site	Gene Ontology	GO:0070971	3	17	5.44507e-05	0.0104727	SEC16A|APOB|MIA3	http://amigo.geneontology.org/amigo/term/GO:0070971
microtubule binding	Gene Ontology	GO:0008017	6	188	8.94339e-05	0.0124846	RP1|DST|ALMS1|KIF14|MTCL1|KIF19	http://amigo.geneontology.org/amigo/term/GO:0008017
basement membrane	Gene Ontology	GO:0005604	4	65	0.000129823	0.0124846	LAMA1|HMCN1|LAMA3|TNC	http://amigo.geneontology.org/amigo/term/GO:0005604
regulation of cell migration	Gene Ontology	GO:0030334	4	69	0.000161597	0.0133202	KIF14|LAMA1|LAMA3|PKHD1L1	http://amigo.geneontology.org/amigo/term/GO:0030334
regulation of cell adhesion	Gene Ontology	GO:0030155	3	30	0.000251591	0.018146	KIF14|LAMA1|LAMA3	http://amigo.geneontology.org/amigo/term/GO:0030155
maintenance of animal organ identity	Gene Ontology	GO:0048496	2	5	0.00028427	0.0182249	ADGRV1|USH2A	http://amigo.geneontology.org/amigo/term/GO:0048496
collagen-containing extracellular matrix	Gene Ontology	GO:0062023	4	85	0.000346352	0.0184538	VWF|TNXB|TNC|SSC5D	http://amigo.geneontology.org/amigo/term/GO:0062023
protein localization to endoplasmic reticulum exit site	Gene Ontology	GO:0070973	2	6	0.000378105	0.0184538	SEC16A|MIA3	http://amigo.geneontology.org/amigo/term/GO:0070973
photoreceptor cell maintenance	Gene Ontology	GO:0045494	3	35	0.000383787	0.0184538	RP1|ADGRV1|USH2A	http://amigo.geneontology.org/amigo/term/GO:0045494
sensory perception of light stimulus	Gene Ontology	GO:0050953	2	7	0.000484955	0.0215245	ADGRV1|USH2A	http://amigo.geneontology.org/amigo/term/GO:0050953
sensory perception of sound	Gene Ontology	GO:0007605	4	102	0.000671422	0.0276207	LRP2|ADGRV1|OTOGL|USH2A	http://amigo.geneontology.org/amigo/term/GO:0007605
metal ion transport	Gene Ontology	GO:0030001	2	9	0.000737309	0.0276207	LRP2|ADGRV1	http://amigo.geneontology.org/amigo/term/GO:0030001
collagen binding	Gene Ontology	GO:0005518	3	45	0.000765912	0.0276207	VWF|TNXB|USH2A	http://amigo.geneontology.org/amigo/term/GO:0005518
regulation of cell shape	Gene Ontology	GO:0008360	4	109	0.000853113	0.0289557	SPTA1|SYNE3|RHOBTB2|PKHD1L1	http://amigo.geneontology.org/amigo/term/GO:0008360
ATP-dependent microtubule motor activity, plus-end-directed	Gene Ontology	GO:0008574	2	11	0.00104057	0.0316004	KIF14|KIF19	http://amigo.geneontology.org/amigo/term/GO:0008574
establishment or maintenance of epithelial cell apical/basal polarity	Gene Ontology	GO:0045197	2	14	0.00158925	0.0436667	MTCL1|FAT1	http://amigo.geneontology.org/amigo/term/GO:0045197
regulation of myelination	Gene Ontology	GO:0031641	2	14	0.00158925	0.0436667	KIF14|PTPRZ1	http://amigo.geneontology.org/amigo/term/GO:0031641
positive regulation of intracellular protein transport	Gene Ontology	GO:0090316	2	16	0.00201649	0.048895	ICE1|PCNT	http://amigo.geneontology.org/amigo/term/GO:0090316
regulation of embryonic development	Gene Ontology	GO:0045995	2	16	0.00201649	0.048895	LAMA1|LAMA3	http://amigo.geneontology.org/amigo/term/GO:0045995
plasma membrane organization	Gene Ontology	GO:0007009	2	17	0.00224826	0.0507015	SPTA1|FER1L5	http://amigo.geneontology.org/amigo/term/GO:0007009
chaperone binding	Gene Ontology	GO:0051087	3	67	0.00228464	0.0507015	LRP2|VWF|SACS	http://amigo.geneontology.org/amigo/term/GO:0051087
myosin binding	Gene Ontology	GO:0017022	2	18	0.00249202	0.0532554	USH2A|MLPH	http://amigo.geneontology.org/amigo/term/GO:0017022
cellular response to cytokine stimulus	Gene Ontology	GO:0071345	2	19	0.00274767	0.0561814	NLRP12|CRNN	http://amigo.geneontology.org/amigo/term/GO:0071345
cholesterol efflux	Gene Ontology	GO:0033344	2	20	0.00301512	0.0561814	NPC1|APOB	http://amigo.geneontology.org/amigo/term/GO:0033344
ATP binding	Gene Ontology	GO:0005524	12	1275	0.00301841	0.0561814	ALPK3|ABCA13|RAD54B|NEK1|NLRP8|KIF19|KIF14|MYO18A|NLRP13|NLRP12|FANCM|ATP2B4	http://amigo.geneontology.org/amigo/term/GO:0005524
cell-cell adhesion	Gene Ontology	GO:0098609	3	80	0.00370326	0.0659713	FAT1|LAMA3|TNXB	http://amigo.geneontology.org/amigo/term/GO:0098609
T-tubule	Gene Ontology	GO:0030315	2	23	0.00388739	0.0659713	FER1L5|ATP2B4	http://amigo.geneontology.org/amigo/term/GO:0030315
endoplasmic reticulum organization	Gene Ontology	GO:0007029	2	23	0.00388739	0.0659713	SEC16A|MIA3	http://amigo.geneontology.org/amigo/term/GO:0007029
extracellular matrix	Gene Ontology	GO:0031012	4	172	0.00428258	0.0700295	ADAMTS20|OTOGL|ADAMTSL1|VCAN	http://amigo.geneontology.org/amigo/term/GO:0031012
axon	Gene Ontology	GO:0030424	4	173	0.00436926	0.0700295	LRP2|ADGRV1|SPG11|PCLO	http://amigo.geneontology.org/amigo/term/GO:0030424
perinuclear region of cytoplasm	Gene Ontology	GO:0048471	6	411	0.0047333	0.0701442	FAT1|NPC1|SEC16A|COBL|PKHD1|MLPH	http://amigo.geneontology.org/amigo/term/GO:0048471
integrin binding	Gene Ontology	GO:0005178	3	88	0.00479261	0.0701442	VWF|LAMA3|PTPRZ1	http://amigo.geneontology.org/amigo/term/GO:0005178
tissue development	Gene Ontology	GO:0009888	2	26	0.00486268	0.0701442	LAMA1|LAMA3	http://amigo.geneontology.org/amigo/term/GO:0009888
establishment of protein localization	Gene Ontology	GO:0045184	2	26	0.00486268	0.0701442	KIF14|USH2A	http://amigo.geneontology.org/amigo/term/GO:0045184
kinesin complex	Gene Ontology	GO:0005871	2	28	0.00556894	0.0783727	KIF14|KIF19	http://amigo.geneontology.org/amigo/term/GO:0005871
apical plasma membrane	Gene Ontology	GO:0016324	4	192	0.00624792	0.0856311	LRP2|PKHD1|FAT1|USH2A	http://amigo.geneontology.org/amigo/term/GO:0016324
homophilic cell adhesion via plasma membrane adhesion molecules	Gene Ontology	GO:0007156	3	98	0.00640082	0.0856311	FAT1|DCHS2|DSG4	http://amigo.geneontology.org/amigo/term/GO:0007156
actin filament organization	Gene Ontology	GO:0007015	3	99	0.00657718	0.0856311	FAT1|RHOBTB2|TRIOBP	http://amigo.geneontology.org/amigo/term/GO:0007015
cell adhesion	Gene Ontology	GO:0007155	4	198	0.00693722	0.0856311	LAMA1|VWF|VCAN|TNC	http://amigo.geneontology.org/amigo/term/GO:0007155
mitotic spindle organization	Gene Ontology	GO:0007052	2	32	0.00711294	0.0856311	TACC2|PCNT	http://amigo.geneontology.org/amigo/term/GO:0007052
centriole	Gene Ontology	GO:0005814	3	102	0.00712355	0.0856311	CEP250|PCNT|ALMS1	http://amigo.geneontology.org/amigo/term/GO:0005814
protein secretion	Gene Ontology	GO:0009306	2	35	0.00838331	0.0967434	TANGO6|MIA3	http://amigo.geneontology.org/amigo/term/GO:0009306
cerebral cortex development	Gene Ontology	GO:0021987	2	35	0.00838331	0.0967434	KIF14|TACC2	http://amigo.geneontology.org/amigo/term/GO:0021987
photoreceptor connecting cilium	Gene Ontology	GO:0032391	2	36	0.00882773	0.0998745	RP1|USH2A	http://amigo.geneontology.org/amigo/term/GO:0032391
protein-macromolecule adaptor activity	Gene Ontology	GO:0030674	2	37	0.00928249	0.103	ICE1|MLPH	http://amigo.geneontology.org/amigo/term/GO:0030674
Cajal body	Gene Ontology	GO:0015030	2	38	0.00974751	0.106119	ZNF473|ICE1	http://amigo.geneontology.org/amigo/term/GO:0015030
catalytic activity	Gene Ontology	GO:0003824	2	41	0.0112033	0.11971	HHIPL2|NWD1	http://amigo.geneontology.org/amigo/term/GO:0003824
wound healing	Gene Ontology	GO:0042060	2	42	0.0117086	0.122834	DST|MIA3	http://amigo.geneontology.org/amigo/term/GO:0042060
photoreceptor inner segment	Gene Ontology	GO:0001917	2	43	0.0122237	0.125944	RP1|USH2A	http://amigo.geneontology.org/amigo/term/GO:0001917
extracellular matrix structural constituent	Gene Ontology	GO:0005201	2	44	0.0127486	0.125944	LAMA1|LAMA3	http://amigo.geneontology.org/amigo/term/GO:0005201
microtubule motor activity	Gene Ontology	GO:0003777	2	45	0.0132832	0.125944	KIF14|KIF19	http://amigo.geneontology.org/amigo/term/GO:0003777
defense response to Gram-negative bacterium	Gene Ontology	GO:0050829	2	46	0.0138275	0.125944	IL22RA1|SSC5D	http://amigo.geneontology.org/amigo/term/GO:0050829
photoreceptor outer segment	Gene Ontology	GO:0001750	2	46	0.0138275	0.125944	RP1|VCAN	http://amigo.geneontology.org/amigo/term/GO:0001750
endocytosis	Gene Ontology	GO:0006897	3	132	0.0140673	0.125944	NPC1|MIA3|SSC5D	http://amigo.geneontology.org/amigo/term/GO:0006897
cilium assembly	Gene Ontology	GO:0060271	3	132	0.0140673	0.125944	PKHD1|PCNT|NEK1	http://amigo.geneontology.org/amigo/term/GO:0060271
flagellated sperm motility	Gene Ontology	GO:0030317	2	49	0.0155171	0.125944	APOB|ATP2B4	http://amigo.geneontology.org/amigo/term/GO:0030317
axonogenesis	Gene Ontology	GO:0007409	2	52	0.0172907	0.125944	TNN|PTPRZ1	http://amigo.geneontology.org/amigo/term/GO:0007409
negative regulation of NF-kappaB transcription factor activity	Gene Ontology	GO:0032088	2	52	0.0172907	0.125944	PKHD1|NLRP12	http://amigo.geneontology.org/amigo/term/GO:0032088
calcium-dependent protein binding	Gene Ontology	GO:0048306	2	54	0.0185186	0.125944	ATP2B4|CRNN	http://amigo.geneontology.org/amigo/term/GO:0048306
BMP signaling pathway	Gene Ontology	GO:0030509	2	57	0.0204274	0.125944	HIVEP1|DSG4	http://amigo.geneontology.org/amigo/term/GO:0030509
neuronal cell body	Gene Ontology	GO:0043025	3	156	0.0216389	0.125944	COBL|TNN|APOB	http://amigo.geneontology.org/amigo/term/GO:0043025
animal organ morphogenesis	Gene Ontology	GO:0009887	2	59	0.0217436	0.125944	LAMA1|LAMA3	http://amigo.geneontology.org/amigo/term/GO:0009887
negative regulation of leukocyte cell-cell adhesion	Gene Ontology	GO:1903038	1	5	0.0221087	0.125944	MIA3	http://amigo.geneontology.org/amigo/term/GO:1903038
nephron development	Gene Ontology	GO:0072006	1	5	0.0221087	0.125944	DCHS2	http://amigo.geneontology.org/amigo/term/GO:0072006
morphogenesis of a polarized epithelium	Gene Ontology	GO:0001738	1	5	0.0221087	0.125944	LAMA3	http://amigo.geneontology.org/amigo/term/GO:0001738
regulation of cysteine-type endopeptidase activity involved in apoptotic process	Gene Ontology	GO:0043281	1	5	0.0221087	0.125944	NLRP12	http://amigo.geneontology.org/amigo/term/GO:0043281
lymphocyte homeostasis	Gene Ontology	GO:0002260	1	5	0.0221087	0.125944	SPTA1	http://amigo.geneontology.org/amigo/term/GO:0002260
nucleus localization	Gene Ontology	GO:0051647	1	5	0.0221087	0.125944	SYNE3	http://amigo.geneontology.org/amigo/term/GO:0051647
complement receptor mediated signaling pathway	Gene Ontology	GO:0002430	1	5	0.0221087	0.125944	GPR33	http://amigo.geneontology.org/amigo/term/GO:0002430
hemidesmosome assembly	Gene Ontology	GO:0031581	1	5	0.0221087	0.125944	DST	http://amigo.geneontology.org/amigo/term/GO:0031581
negative regulation of lymphocyte migration	Gene Ontology	GO:2000402	1	5	0.0221087	0.125944	MIA3	http://amigo.geneontology.org/amigo/term/GO:2000402
spectrin	Gene Ontology	GO:0008091	1	5	0.0221087	0.125944	SPTA1	http://amigo.geneontology.org/amigo/term/GO:0008091
cuticular plate	Gene Ontology	GO:0032437	1	5	0.0221087	0.125944	SPTA1	http://amigo.geneontology.org/amigo/term/GO:0032437
dendritic cell migration	Gene Ontology	GO:0036336	1	5	0.0221087	0.125944	NLRP12	http://amigo.geneontology.org/amigo/term/GO:0036336
lipoprotein biosynthetic process	Gene Ontology	GO:0042158	1	5	0.0221087	0.125944	APOB	http://amigo.geneontology.org/amigo/term/GO:0042158
periciliary membrane compartment	Gene Ontology	GO:1990075	1	5	0.0221087	0.125944	USH2A	http://amigo.geneontology.org/amigo/term/GO:1990075
NAD(P)+ nucleosidase activity	Gene Ontology	GO:0050135	1	5	0.0221087	0.125944	CD38	http://amigo.geneontology.org/amigo/term/GO:0050135
positive regulation of cAMP-dependent protein kinase activity	Gene Ontology	GO:2000481	1	5	0.0221087	0.125944	ATP2B4	http://amigo.geneontology.org/amigo/term/GO:2000481
syndecan binding	Gene Ontology	GO:0045545	1	5	0.0221087	0.125944	TNC	http://amigo.geneontology.org/amigo/term/GO:0045545
protein phosphatase 2B binding	Gene Ontology	GO:0030346	1	5	0.0221087	0.125944	ATP2B4	http://amigo.geneontology.org/amigo/term/GO:0030346
anaphase-promoting complex binding	Gene Ontology	GO:0010997	1	5	0.0221087	0.125944	CDC20B	http://amigo.geneontology.org/amigo/term/GO:0010997
DNA damage response, detection of DNA damage	Gene Ontology	GO:0042769	1	5	0.0221087	0.125944	NEK1	http://amigo.geneontology.org/amigo/term/GO:0042769
cellular response to epinephrine stimulus	Gene Ontology	GO:0071872	1	5	0.0221087	0.125944	ATP2B4	http://amigo.geneontology.org/amigo/term/GO:0071872
ATPase activity	Gene Ontology	GO:0016887	3	159	0.0227141	0.125944	KIF14|ABCA13|KIF19	http://amigo.geneontology.org/amigo/term/GO:0016887
cellular calcium ion homeostasis	Gene Ontology	GO:0006874	2	61	0.0230942	0.125944	PKHD1|ATP2B4	http://amigo.geneontology.org/amigo/term/GO:0006874
cytoskeleton organization	Gene Ontology	GO:0007010	2	61	0.0230942	0.125944	SYNE3|PCLO	http://amigo.geneontology.org/amigo/term/GO:0007010
microtubule-based movement	Gene Ontology	GO:0007018	2	61	0.0230942	0.125944	KIF14|KIF19	http://amigo.geneontology.org/amigo/term/GO:0007018
neural tube closure	Gene Ontology	GO:0001843	2	64	0.0251831	0.125944	COBL|LRP2	http://amigo.geneontology.org/amigo/term/GO:0001843
positive regulation of signal transduction	Gene Ontology	GO:0009967	1	6	0.0257462	0.125944	ADAMTS20	http://amigo.geneontology.org/amigo/term/GO:0009967
mRNA 3'-end processing by stem-loop binding and cleavage	Gene Ontology	GO:0006398	1	6	0.0257462	0.125944	ZNF473	http://amigo.geneontology.org/amigo/term/GO:0006398
positive regulation of protein localization to centrosome	Gene Ontology	GO:1904781	1	6	0.0257462	0.125944	CEP250	http://amigo.geneontology.org/amigo/term/GO:1904781
regulation of G2/M transition of mitotic cell cycle	Gene Ontology	GO:0010389	1	6	0.0257462	0.125944	KIF14	http://amigo.geneontology.org/amigo/term/GO:0010389
cellular response to oxidised low-density lipoprotein particle stimulus	Gene Ontology	GO:0140052	1	6	0.0257462	0.125944	MIA3	http://amigo.geneontology.org/amigo/term/GO:0140052
positive regulation of cholesterol storage	Gene Ontology	GO:0010886	1	6	0.0257462	0.125944	APOB	http://amigo.geneontology.org/amigo/term/GO:0010886
cardiac muscle cell development	Gene Ontology	GO:0055013	1	6	0.0257462	0.125944	ALPK3	http://amigo.geneontology.org/amigo/term/GO:0055013
semaphorin receptor complex	Gene Ontology	GO:0002116	1	6	0.0257462	0.125944	PKHD1L1	http://amigo.geneontology.org/amigo/term/GO:0002116
positive regulation of non-motile cilium assembly	Gene Ontology	GO:1902857	1	6	0.0257462	0.125944	RP1	http://amigo.geneontology.org/amigo/term/GO:1902857
protein exit from endoplasmic reticulum	Gene Ontology	GO:0032527	1	6	0.0257462	0.125944	SEC16A	http://amigo.geneontology.org/amigo/term/GO:0032527
synaptic vesicle clustering	Gene Ontology	GO:0097091	1	6	0.0257462	0.125944	PCLO	http://amigo.geneontology.org/amigo/term/GO:0097091
folate import across plasma membrane	Gene Ontology	GO:1904447	1	6	0.0257462	0.125944	LRP2	http://amigo.geneontology.org/amigo/term/GO:1904447
transcription factor TFIIIB complex	Gene Ontology	GO:0000126	1	6	0.0257462	0.125944	BDP1	http://amigo.geneontology.org/amigo/term/GO:0000126
lipase binding	Gene Ontology	GO:0035473	1	6	0.0257462	0.125944	APOB	http://amigo.geneontology.org/amigo/term/GO:0035473
pi-body	Gene Ontology	GO:0071546	1	6	0.0257462	0.125944	TDRD1	http://amigo.geneontology.org/amigo/term/GO:0071546
pulmonary artery morphogenesis	Gene Ontology	GO:0061156	1	6	0.0257462	0.125944	LRP2	http://amigo.geneontology.org/amigo/term/GO:0061156
ventricular compact myocardium morphogenesis	Gene Ontology	GO:0003223	1	6	0.0257462	0.125944	LRP2	http://amigo.geneontology.org/amigo/term/GO:0003223
prostate gland epithelium morphogenesis	Gene Ontology	GO:0060740	1	6	0.0257462	0.125944	TNC	http://amigo.geneontology.org/amigo/term/GO:0060740
protein localization to synapse	Gene Ontology	GO:0035418	1	6	0.0257462	0.125944	PCLO	http://amigo.geneontology.org/amigo/term/GO:0035418
protein localization to nucleolus	Gene Ontology	GO:1902570	1	6	0.0257462	0.125944	NOL8	http://amigo.geneontology.org/amigo/term/GO:1902570
positive regulation of ubiquitin protein ligase activity	Gene Ontology	GO:1904668	1	6	0.0257462	0.125944	CDC20B	http://amigo.geneontology.org/amigo/term/GO:1904668
response to drug	Gene Ontology	GO:0042493	2	65	0.025896	0.125944	NPC1|RAD54B	http://amigo.geneontology.org/amigo/term/GO:0042493
endosome	Gene Ontology	GO:0005768	3	168	0.0261118	0.125944	LRP2|NPC1|EXPH5	http://amigo.geneontology.org/amigo/term/GO:0005768
extracellular space	Gene Ontology	GO:0005615	8	952	0.026939	0.125944	SFTPD|LAMA1|OTOGL|TNXB|MTCL1|TNC|ADAMTS20|LXN	http://amigo.geneontology.org/amigo/term/GO:0005615
actin filament binding	Gene Ontology	GO:0051015	3	173	0.0281108	0.125944	MYO18A|SYNE3|TRIOBP	http://amigo.geneontology.org/amigo/term/GO:0051015
detection of temperature stimulus involved in sensory perception of pain	Gene Ontology	GO:0050965	1	7	0.0293702	0.125944	LXN	http://amigo.geneontology.org/amigo/term/GO:0050965
ciliary tip	Gene Ontology	GO:0097542	1	7	0.0293702	0.125944	RP1	http://amigo.geneontology.org/amigo/term/GO:0097542
T-tubule organization	Gene Ontology	GO:0033292	1	7	0.0293702	0.125944	FER1L5	http://amigo.geneontology.org/amigo/term/GO:0033292
regulation of phosphatidylinositol 3-kinase signaling	Gene Ontology	GO:0014066	1	7	0.0293702	0.125944	CRNN	http://amigo.geneontology.org/amigo/term/GO:0014066
negative regulation of inclusion body assembly	Gene Ontology	GO:0090084	1	7	0.0293702	0.125944	SACS	http://amigo.geneontology.org/amigo/term/GO:0090084
COPII vesicle coating	Gene Ontology	GO:0048208	1	7	0.0293702	0.125944	SEC16A	http://amigo.geneontology.org/amigo/term/GO:0048208
DNA translocase activity	Gene Ontology	GO:0015616	1	7	0.0293702	0.125944	RAD54B	http://amigo.geneontology.org/amigo/term/GO:0015616
coronary artery morphogenesis	Gene Ontology	GO:0060982	1	7	0.0293702	0.125944	LRP2	http://amigo.geneontology.org/amigo/term/GO:0060982
axoneme	Gene Ontology	GO:0005930	2	70	0.0295811	0.125944	RP1|KIF19	http://amigo.geneontology.org/amigo/term/GO:0005930
integral component of membrane	Gene Ontology	GO:0016021	21	3697	0.0322649	0.125944	LRP2|DCHS2|USH2A|LRRC19|ABCA13|NLRP8|THSD1|ATP2B4|CSMD2|CD300LF|FAT1|LGR6|PTPRZ1|MIA3|ADGRV1|PKHD1|GPR33|SYNE3|FER1L5|IL22RA1|DSG4	http://amigo.geneontology.org/amigo/term/GO:0016021
negative regulation of macroautophagy	Gene Ontology	GO:0016242	1	8	0.0329808	0.125944	NPC1	http://amigo.geneontology.org/amigo/term/GO:0016242
positive regulation of cell cycle G1/S phase transition	Gene Ontology	GO:1902808	1	8	0.0329808	0.125944	CRNN	http://amigo.geneontology.org/amigo/term/GO:1902808
positive regulation of transcription by RNA polymerase III	Gene Ontology	GO:0045945	1	8	0.0329808	0.125944	ICE1	http://amigo.geneontology.org/amigo/term/GO:0045945
complement activation, alternative pathway	Gene Ontology	GO:0006957	1	8	0.0329808	0.125944	CFH	http://amigo.geneontology.org/amigo/term/GO:0006957
hemidesmosome	Gene Ontology	GO:0030056	1	8	0.0329808	0.125944	DST	http://amigo.geneontology.org/amigo/term/GO:0030056
cellular response to steroid hormone stimulus	Gene Ontology	GO:0071383	1	8	0.0329808	0.125944	NPC1	http://amigo.geneontology.org/amigo/term/GO:0071383
notochord development	Gene Ontology	GO:0030903	1	8	0.0329808	0.125944	COBL	http://amigo.geneontology.org/amigo/term/GO:0030903
cell proliferation in forebrain	Gene Ontology	GO:0021846	1	8	0.0329808	0.125944	KIF14	http://amigo.geneontology.org/amigo/term/GO:0021846
negative regulation of osteoblast proliferation	Gene Ontology	GO:0033689	1	8	0.0329808	0.125944	TNN	http://amigo.geneontology.org/amigo/term/GO:0033689
regulation of centriole replication	Gene Ontology	GO:0046599	1	8	0.0329808	0.125944	ALMS1	http://amigo.geneontology.org/amigo/term/GO:0046599
nitric-oxide synthase binding	Gene Ontology	GO:0050998	1	8	0.0329808	0.125944	ATP2B4	http://amigo.geneontology.org/amigo/term/GO:0050998
low-density lipoprotein particle clearance	Gene Ontology	GO:0034383	1	8	0.0329808	0.125944	APOB	http://amigo.geneontology.org/amigo/term/GO:0034383
actin filament network formation	Gene Ontology	GO:0051639	1	8	0.0329808	0.125944	COBL	http://amigo.geneontology.org/amigo/term/GO:0051639
snRNA transcription by RNA polymerase III	Gene Ontology	GO:0042796	1	8	0.0329808	0.125944	ICE1	http://amigo.geneontology.org/amigo/term/GO:0042796
lipid transporter activity	Gene Ontology	GO:0005319	1	8	0.0329808	0.125944	NPC1	http://amigo.geneontology.org/amigo/term/GO:0005319
positive regulation of dendrite development	Gene Ontology	GO:1900006	1	8	0.0329808	0.125944	COBL	http://amigo.geneontology.org/amigo/term/GO:1900006
vagina development	Gene Ontology	GO:0060068	1	8	0.0329808	0.125944	LRP2	http://amigo.geneontology.org/amigo/term/GO:0060068
small GTPase mediated signal transduction	Gene Ontology	GO:0007264	2	76	0.0342604	0.125944	ARHGAP30|RHOBTB2	http://amigo.geneontology.org/amigo/term/GO:0007264
membrane	Gene Ontology	GO:0016020	5	482	0.0355677	0.125944	SPTA1|ADGRV1|DST|LAMA1|SSC5D	http://amigo.geneontology.org/amigo/term/GO:0016020
cysteine-type endopeptidase activity involved in apoptotic process	Gene Ontology	GO:0097153	1	9	0.0365782	0.125944	CASP7	http://amigo.geneontology.org/amigo/term/GO:0097153
synaptic vesicle transport	Gene Ontology	GO:0048489	1	9	0.0365782	0.125944	SPG11	http://amigo.geneontology.org/amigo/term/GO:0048489
semaphorin-plexin signaling pathway involved in axon guidance	Gene Ontology	GO:1902287	1	9	0.0365782	0.125944	PKHD1L1	http://amigo.geneontology.org/amigo/term/GO:1902287
positive regulation of macrophage derived foam cell differentiation	Gene Ontology	GO:0010744	1	9	0.0365782	0.125944	APOB	http://amigo.geneontology.org/amigo/term/GO:0010744
cysteine-type endopeptidase activity involved in execution phase of apoptosis	Gene Ontology	GO:0097200	1	9	0.0365782	0.125944	CASP7	http://amigo.geneontology.org/amigo/term/GO:0097200
centriole-centriole cohesion	Gene Ontology	GO:0010457	1	9	0.0365782	0.125944	CEP250	http://amigo.geneontology.org/amigo/term/GO:0010457
profilin binding	Gene Ontology	GO:0005522	1	9	0.0365782	0.125944	PCLO	http://amigo.geneontology.org/amigo/term/GO:0005522
semaphorin receptor activity	Gene Ontology	GO:0017154	1	9	0.0365782	0.125944	PKHD1L1	http://amigo.geneontology.org/amigo/term/GO:0017154
lipoprotein transport	Gene Ontology	GO:0042953	1	9	0.0365782	0.125944	MIA3	http://amigo.geneontology.org/amigo/term/GO:0042953
low-density lipoprotein particle remodeling	Gene Ontology	GO:0034374	1	9	0.0365782	0.125944	APOB	http://amigo.geneontology.org/amigo/term/GO:0034374
cellular response to light stimulus	Gene Ontology	GO:0071482	1	9	0.0365782	0.125944	RP1	http://amigo.geneontology.org/amigo/term/GO:0071482
positive regulation of transcription from RNA polymerase II promoter in response to endoplasmic reticulum stress	Gene Ontology	GO:1990440	1	9	0.0365782	0.125944	ATF6	http://amigo.geneontology.org/amigo/term/GO:1990440
keratinocyte development	Gene Ontology	GO:0003334	1	9	0.0365782	0.125944	EXPH5	http://amigo.geneontology.org/amigo/term/GO:0003334
negative regulation of cytokine secretion	Gene Ontology	GO:0050710	1	9	0.0365782	0.125944	NLRP12	http://amigo.geneontology.org/amigo/term/GO:0050710
branching involved in salivary gland morphogenesis	Gene Ontology	GO:0060445	1	9	0.0365782	0.125944	LAMA1	http://amigo.geneontology.org/amigo/term/GO:0060445
cytoplasmic vesicle	Gene Ontology	GO:0031410	3	194	0.0373695	0.125944	RHOBTB2|SPG11|FER1L5	http://amigo.geneontology.org/amigo/term/GO:0031410
centriolar satellite	Gene Ontology	GO:0034451	2	80	0.037529	0.125944	PCNT|NEK1	http://amigo.geneontology.org/amigo/term/GO:0034451
vesicle	Gene Ontology	GO:0031982	2	81	0.0383642	0.125944	LGR6|RHOBTB2	http://amigo.geneontology.org/amigo/term/GO:0031982
calcium ion import across plasma membrane	Gene Ontology	GO:0098703	1	10	0.0401622	0.125944	ADGRV1	http://amigo.geneontology.org/amigo/term/GO:0098703
positive regulation of ruffle assembly	Gene Ontology	GO:1900029	1	10	0.0401622	0.125944	COBL	http://amigo.geneontology.org/amigo/term/GO:1900029
macrophage activation involved in immune response	Gene Ontology	GO:0002281	1	10	0.0401622	0.125944	FER1L5	http://amigo.geneontology.org/amigo/term/GO:0002281
retinal cone cell development	Gene Ontology	GO:0046549	1	10	0.0401622	0.125944	RP1	http://amigo.geneontology.org/amigo/term/GO:0046549
negative regulation of protein autophosphorylation	Gene Ontology	GO:0031953	1	10	0.0401622	0.125944	NLRP12	http://amigo.geneontology.org/amigo/term/GO:0031953
intracellular cholesterol transport	Gene Ontology	GO:0032367	1	10	0.0401622	0.125944	NPC1	http://amigo.geneontology.org/amigo/term/GO:0032367
snRNA transcription by RNA polymerase II	Gene Ontology	GO:0042795	1	10	0.0401622	0.125944	ICE1	http://amigo.geneontology.org/amigo/term/GO:0042795
microtubule associated complex	Gene Ontology	GO:0005875	1	10	0.0401622	0.125944	RP1	http://amigo.geneontology.org/amigo/term/GO:0005875
photoreceptor cell outer segment organization	Gene Ontology	GO:0035845	1	10	0.0401622	0.125944	RP1	http://amigo.geneontology.org/amigo/term/GO:0035845
ER to Golgi transport vesicle membrane	Gene Ontology	GO:0012507	1	10	0.0401622	0.125944	SEC16A	http://amigo.geneontology.org/amigo/term/GO:0012507
retinal rod cell development	Gene Ontology	GO:0046548	1	10	0.0401622	0.125944	RP1	http://amigo.geneontology.org/amigo/term/GO:0046548
secondary heart field specification	Gene Ontology	GO:0003139	1	10	0.0401622	0.125944	LRP2	http://amigo.geneontology.org/amigo/term/GO:0003139
regulation of stress fiber assembly	Gene Ontology	GO:0051492	1	10	0.0401622	0.125944	ALMS1	http://amigo.geneontology.org/amigo/term/GO:0051492
morphogenesis of an epithelial sheet	Gene Ontology	GO:0002011	1	10	0.0401622	0.125944	LAMA1	http://amigo.geneontology.org/amigo/term/GO:0002011
sperm connecting piece	Gene Ontology	GO:0097224	1	10	0.0401622	0.125944	FSIP2	http://amigo.geneontology.org/amigo/term/GO:0097224
negative regulation of nitric oxide biosynthetic process	Gene Ontology	GO:0045019	1	10	0.0401622	0.125944	ATP2B4	http://amigo.geneontology.org/amigo/term/GO:0045019
negative regulation of adenylate cyclase activity	Gene Ontology	GO:0007194	1	10	0.0401622	0.125944	ADGRV1	http://amigo.geneontology.org/amigo/term/GO:0007194
dendrite	Gene Ontology	GO:0030425	3	201	0.0407618	0.127133	LRP2|SPG11|MLPH	http://amigo.geneontology.org/amigo/term/GO:0030425
cell cortex	Gene Ontology	GO:0005938	2	86	0.0426453	0.128091	HMCN1|RHOBTB2	http://amigo.geneontology.org/amigo/term/GO:0005938
plasma membrane repair	Gene Ontology	GO:0001778	1	11	0.0437331	0.128091	FER1L5	http://amigo.geneontology.org/amigo/term/GO:0001778
piRNA metabolic process	Gene Ontology	GO:0034587	1	11	0.0437331	0.128091	TDRD1	http://amigo.geneontology.org/amigo/term/GO:0034587
axoneme assembly	Gene Ontology	GO:0035082	1	11	0.0437331	0.128091	RP1	http://amigo.geneontology.org/amigo/term/GO:0035082
positive regulation of protein exit from endoplasmic reticulum	Gene Ontology	GO:0070863	1	11	0.0437331	0.128091	SEC16A	http://amigo.geneontology.org/amigo/term/GO:0070863
surfactant homeostasis	Gene Ontology	GO:0043129	1	11	0.0437331	0.128091	SFTPD	http://amigo.geneontology.org/amigo/term/GO:0043129
COPII-coated vesicle cargo loading	Gene Ontology	GO:0090110	1	11	0.0437331	0.128091	MIA3	http://amigo.geneontology.org/amigo/term/GO:0090110
meiotic nuclear membrane microtubule tethering complex	Gene Ontology	GO:0034993	1	11	0.0437331	0.128091	SYNE3	http://amigo.geneontology.org/amigo/term/GO:0034993
3'-5' DNA helicase activity	Gene Ontology	GO:0043138	1	11	0.0437331	0.128091	FANCM	http://amigo.geneontology.org/amigo/term/GO:0043138
negative regulation of phagocytosis	Gene Ontology	GO:0050765	1	11	0.0437331	0.128091	FER1L5	http://amigo.geneontology.org/amigo/term/GO:0050765
engulfment of apoptotic cell	Gene Ontology	GO:0043652	1	11	0.0437331	0.128091	RHOBTB2	http://amigo.geneontology.org/amigo/term/GO:0043652
cell population proliferation	Gene Ontology	GO:0008283	2	91	0.0470959	0.129216	LRP2|TACC2	http://amigo.geneontology.org/amigo/term/GO:0008283
epithelial tube branching involved in lung morphogenesis	Gene Ontology	GO:0060441	1	12	0.0472908	0.129216	LAMA1	http://amigo.geneontology.org/amigo/term/GO:0060441
chromatoid body	Gene Ontology	GO:0033391	1	12	0.0472908	0.129216	TDRD1	http://amigo.geneontology.org/amigo/term/GO:0033391
sperm axoneme assembly	Gene Ontology	GO:0007288	1	12	0.0472908	0.129216	FSIP2	http://amigo.geneontology.org/amigo/term/GO:0007288
positive regulation of exocytosis	Gene Ontology	GO:0045921	1	12	0.0472908	0.129216	EXPH5	http://amigo.geneontology.org/amigo/term/GO:0045921
regulation of centrosome duplication	Gene Ontology	GO:0010824	1	12	0.0472908	0.129216	PKHD1	http://amigo.geneontology.org/amigo/term/GO:0010824
maturation of LSU-rRNA from tricistronic rRNA transcript (SSU-rRNA, 5.8S rRNA, LSU-rRNA)	Gene Ontology	GO:0000463	1	12	0.0472908	0.129216	URB1	http://amigo.geneontology.org/amigo/term/GO:0000463
cellular response to BMP stimulus	Gene Ontology	GO:0071773	1	12	0.0472908	0.129216	ADAMTS7	http://amigo.geneontology.org/amigo/term/GO:0071773
negative regulation of calcineurin-NFAT signaling cascade	Gene Ontology	GO:0070885	1	12	0.0472908	0.129216	ATP2B4	http://amigo.geneontology.org/amigo/term/GO:0070885
cellular response to low-density lipoprotein particle stimulus	Gene Ontology	GO:0071404	1	12	0.0472908	0.129216	NPC1	http://amigo.geneontology.org/amigo/term/GO:0071404
camera-type eye morphogenesis	Gene Ontology	GO:0048593	1	12	0.0472908	0.129216	FAT1	http://amigo.geneontology.org/amigo/term/GO:0048593
metalloendopeptidase activity	Gene Ontology	GO:0004222	2	92	0.0480057	0.129216	ADAMTS20|ADAMTSL1	http://amigo.geneontology.org/amigo/term/GO:0004222
cell surface receptor signaling pathway	Gene Ontology	GO:0007166	2	95	0.0507733	0.129216	ADGRV1|LAMA1	http://amigo.geneontology.org/amigo/term/GO:0007166
cAMP-mediated signaling	Gene Ontology	GO:0019933	1	13	0.0508354	0.129216	PCLO	http://amigo.geneontology.org/amigo/term/GO:0019933
transition metal ion binding	Gene Ontology	GO:0046914	1	13	0.0508354	0.129216	CRNN	http://amigo.geneontology.org/amigo/term/GO:0046914
cAMP response element binding	Gene Ontology	GO:0035497	1	13	0.0508354	0.129216	ATF6	http://amigo.geneontology.org/amigo/term/GO:0035497
axonal growth cone	Gene Ontology	GO:0044295	1	13	0.0508354	0.129216	COBL	http://amigo.geneontology.org/amigo/term/GO:0044295
Fanconi anaemia nuclear complex	Gene Ontology	GO:0043240	1	13	0.0508354	0.129216	FANCM	http://amigo.geneontology.org/amigo/term/GO:0043240
triglyceride catabolic process	Gene Ontology	GO:0019433	1	13	0.0508354	0.129216	APOB	http://amigo.geneontology.org/amigo/term/GO:0019433
myoblast fusion	Gene Ontology	GO:0007520	1	13	0.0508354	0.129216	FER1L5	http://amigo.geneontology.org/amigo/term/GO:0007520
cell-substrate adhesion	Gene Ontology	GO:0031589	1	13	0.0508354	0.129216	VWF	http://amigo.geneontology.org/amigo/term/GO:0031589
filopodium assembly	Gene Ontology	GO:0046847	1	13	0.0508354	0.129216	ARHGEF4	http://amigo.geneontology.org/amigo/term/GO:0046847
resolution of meiotic recombination intermediates	Gene Ontology	GO:0000712	1	13	0.0508354	0.129216	FANCM	http://amigo.geneontology.org/amigo/term/GO:0000712
artery morphogenesis	Gene Ontology	GO:0048844	1	13	0.0508354	0.129216	APOB	http://amigo.geneontology.org/amigo/term/GO:0048844
apicolateral plasma membrane	Gene Ontology	GO:0016327	1	13	0.0508354	0.129216	MTCL1	http://amigo.geneontology.org/amigo/term/GO:0016327
regulation of TOR signaling	Gene Ontology	GO:0032006	1	13	0.0508354	0.129216	PKHD1	http://amigo.geneontology.org/amigo/term/GO:0032006
negative regulation of blood vessel endothelial cell migration	Gene Ontology	GO:0043537	1	13	0.0508354	0.129216	ATP2B4	http://amigo.geneontology.org/amigo/term/GO:0043537
proteasome binding	Gene Ontology	GO:0070628	1	14	0.054367	0.131149	SACS	http://amigo.geneontology.org/amigo/term/GO:0070628
anaphase-promoting complex-dependent catabolic process	Gene Ontology	GO:0031145	1	14	0.054367	0.131149	CDC20B	http://amigo.geneontology.org/amigo/term/GO:0031145
toll-like receptor signaling pathway	Gene Ontology	GO:0002224	1	14	0.054367	0.131149	LRRC19	http://amigo.geneontology.org/amigo/term/GO:0002224
epithelial cell morphogenesis	Gene Ontology	GO:0003382	1	14	0.054367	0.131149	FAT1	http://amigo.geneontology.org/amigo/term/GO:0003382
regulation of G1/S transition of mitotic cell cycle	Gene Ontology	GO:2000045	1	14	0.054367	0.131149	KIF14	http://amigo.geneontology.org/amigo/term/GO:2000045
interstitial matrix	Gene Ontology	GO:0005614	1	14	0.054367	0.131149	TNC	http://amigo.geneontology.org/amigo/term/GO:0005614
Flemming body	Gene Ontology	GO:0090543	1	14	0.054367	0.131149	KIF14	http://amigo.geneontology.org/amigo/term/GO:0090543
nuclear migration	Gene Ontology	GO:0007097	1	14	0.054367	0.131149	SYNE3	http://amigo.geneontology.org/amigo/term/GO:0007097
nuclease activity	Gene Ontology	GO:0004518	1	14	0.054367	0.131149	FANCM	http://amigo.geneontology.org/amigo/term/GO:0004518
establishment of epithelial cell apical/basal polarity	Gene Ontology	GO:0045198	1	14	0.054367	0.131149	LAMA1	http://amigo.geneontology.org/amigo/term/GO:0045198
negative regulation of neuron apoptotic process	Gene Ontology	GO:0043524	2	99	0.0545505	0.131149	KIF14|PTPRZ1	http://amigo.geneontology.org/amigo/term/GO:0043524
intermediate filament cytoskeleton organization	Gene Ontology	GO:0045104	1	15	0.0578855	0.1336	DST	http://amigo.geneontology.org/amigo/term/GO:0045104
blood vessel morphogenesis	Gene Ontology	GO:0048514	1	15	0.0578855	0.1336	LAMA1	http://amigo.geneontology.org/amigo/term/GO:0048514
cell migration involved in sprouting angiogenesis	Gene Ontology	GO:0002042	1	15	0.0578855	0.1336	MIA3	http://amigo.geneontology.org/amigo/term/GO:0002042
protein localization to organelle	Gene Ontology	GO:0033365	1	15	0.0578855	0.1336	CEP250	http://amigo.geneontology.org/amigo/term/GO:0033365
reciprocal meiotic recombination	Gene Ontology	GO:0007131	1	15	0.0578855	0.1336	RAD54B	http://amigo.geneontology.org/amigo/term/GO:0007131
DNA methylation involved in gamete generation	Gene Ontology	GO:0043046	1	15	0.0578855	0.1336	TDRD1	http://amigo.geneontology.org/amigo/term/GO:0043046
osteoblast development	Gene Ontology	GO:0002076	1	15	0.0578855	0.1336	TNN	http://amigo.geneontology.org/amigo/term/GO:0002076
aorta development	Gene Ontology	GO:0035904	1	15	0.0578855	0.1336	LRP2	http://amigo.geneontology.org/amigo/term/GO:0035904
transcription elongation factor complex	Gene Ontology	GO:0008023	1	15	0.0578855	0.1336	ICE1	http://amigo.geneontology.org/amigo/term/GO:0008023
four-way junction DNA binding	Gene Ontology	GO:0000400	1	15	0.0578855	0.1336	FANCM	http://amigo.geneontology.org/amigo/term/GO:0000400
Rab GTPase binding	Gene Ontology	GO:0017137	2	103	0.0584239	0.134305	EXPH5|MLPH	http://amigo.geneontology.org/amigo/term/GO:0017137
heparin binding	Gene Ontology	GO:0008201	2	104	0.0594068	0.136023	TNXB|APOB	http://amigo.geneontology.org/amigo/term/GO:0008201
olfactory bulb development	Gene Ontology	GO:0021772	1	16	0.061391	0.13837	KIF14	http://amigo.geneontology.org/amigo/term/GO:0021772
anaphase-promoting complex	Gene Ontology	GO:0005680	1	16	0.061391	0.13837	CDC20B	http://amigo.geneontology.org/amigo/term/GO:0005680
nuclear outer membrane	Gene Ontology	GO:0005640	1	16	0.061391	0.13837	SYNE3	http://amigo.geneontology.org/amigo/term/GO:0005640
metalloendopeptidase inhibitor activity	Gene Ontology	GO:0008191	1	16	0.061391	0.13837	LXN	http://amigo.geneontology.org/amigo/term/GO:0008191
fibronectin binding	Gene Ontology	GO:0001968	1	17	0.0648836	0.143992	SSC5D	http://amigo.geneontology.org/amigo/term/GO:0001968
execution phase of apoptosis	Gene Ontology	GO:0097194	1	17	0.0648836	0.143992	CASP7	http://amigo.geneontology.org/amigo/term/GO:0097194
negative regulation of chondrocyte differentiation	Gene Ontology	GO:0032331	1	17	0.0648836	0.143992	ADAMTS7	http://amigo.geneontology.org/amigo/term/GO:0032331
regulation of cytokine production	Gene Ontology	GO:0001817	1	17	0.0648836	0.143992	LRRC19	http://amigo.geneontology.org/amigo/term/GO:0001817
protein phosphorylation	Gene Ontology	GO:0006468	3	245	0.0654511	0.144695	LAMA1|ALPK3|NEK1	http://amigo.geneontology.org/amigo/term/GO:0006468
ciliary basal body	Gene Ontology	GO:0036064	2	111	0.0664446	0.14633	PKHD1|USH2A	http://amigo.geneontology.org/amigo/term/GO:0036064
gene silencing by RNA	Gene Ontology	GO:0031047	1	18	0.0683634	0.14694	TDRD1	http://amigo.geneontology.org/amigo/term/GO:0031047
pericentriolar material	Gene Ontology	GO:0000242	1	18	0.0683634	0.14694	NEK1	http://amigo.geneontology.org/amigo/term/GO:0000242
sperm principal piece	Gene Ontology	GO:0097228	1	18	0.0683634	0.14694	FSIP2	http://amigo.geneontology.org/amigo/term/GO:0097228
Rac guanyl-nucleotide exchange factor activity	Gene Ontology	GO:0030676	1	18	0.0683634	0.14694	ARHGEF4	http://amigo.geneontology.org/amigo/term/GO:0030676
negative regulation of NIK/NF-kappaB signaling	Gene Ontology	GO:1901223	1	18	0.0683634	0.14694	NLRP12	http://amigo.geneontology.org/amigo/term/GO:1901223
regulation of ERK1 and ERK2 cascade	Gene Ontology	GO:0070372	1	18	0.0683634	0.14694	PKHD1	http://amigo.geneontology.org/amigo/term/GO:0070372
actin cytoskeleton organization	Gene Ontology	GO:0030036	2	114	0.069542	0.147676	SPTA1|RHOBTB2	http://amigo.geneontology.org/amigo/term/GO:0030036
visual perception	Gene Ontology	GO:0007601	2	114	0.069542	0.147676	RP1|ATF6	http://amigo.geneontology.org/amigo/term/GO:0007601
axon guidance	Gene Ontology	GO:0007411	2	115	0.0705849	0.147676	LAMA1|LAMA3	http://amigo.geneontology.org/amigo/term/GO:0007411
synapse	Gene Ontology	GO:0045202	3	254	0.0711842	0.147676	SPG11|PTPRZ1|TSPOAP1	http://amigo.geneontology.org/amigo/term/GO:0045202
protein phosphatase inhibitor activity	Gene Ontology	GO:0004864	1	19	0.0718303	0.147676	PPP1R26	http://amigo.geneontology.org/amigo/term/GO:0004864
positive regulation of Wnt signaling pathway	Gene Ontology	GO:0030177	1	19	0.0718303	0.147676	LGR6	http://amigo.geneontology.org/amigo/term/GO:0030177
determination of adult lifespan	Gene Ontology	GO:0008340	1	19	0.0718303	0.147676	RAD54B	http://amigo.geneontology.org/amigo/term/GO:0008340
respiratory gaseous exchange by respiratory system	Gene Ontology	GO:0007585	1	19	0.0718303	0.147676	SFTPD	http://amigo.geneontology.org/amigo/term/GO:0007585
hyaluronic acid binding	Gene Ontology	GO:0005540	1	19	0.0718303	0.147676	VCAN	http://amigo.geneontology.org/amigo/term/GO:0005540
laminin binding	Gene Ontology	GO:0043236	1	19	0.0718303	0.147676	SSC5D	http://amigo.geneontology.org/amigo/term/GO:0043236
digestive tract development	Gene Ontology	GO:0048565	1	19	0.0718303	0.147676	COBL	http://amigo.geneontology.org/amigo/term/GO:0048565
negative regulation of apoptotic process	Gene Ontology	GO:0043066	3	256	0.0724881	0.147676	ADAMTS20|PKHD1|LRP2	http://amigo.geneontology.org/amigo/term/GO:0043066
carbohydrate binding	Gene Ontology	GO:0030246	2	117	0.0726862	0.147676	SFTPD|VCAN	http://amigo.geneontology.org/amigo/term/GO:0030246
protein C-terminus binding	Gene Ontology	GO:0008022	2	117	0.0726862	0.147676	LAMA1|CEP250	http://amigo.geneontology.org/amigo/term/GO:0008022
extracellular matrix organization	Gene Ontology	GO:0030198	2	117	0.0726862	0.147676	ADAMTS20|ADAMTSL1	http://amigo.geneontology.org/amigo/term/GO:0030198
oligodendrocyte differentiation	Gene Ontology	GO:0048709	1	20	0.0752844	0.150308	PTPRZ1	http://amigo.geneontology.org/amigo/term/GO:0048709
nuclear hormone receptor binding	Gene Ontology	GO:0035257	1	20	0.0752844	0.150308	TACC2	http://amigo.geneontology.org/amigo/term/GO:0035257
axon extension	Gene Ontology	GO:0048675	1	20	0.0752844	0.150308	SPG11	http://amigo.geneontology.org/amigo/term/GO:0048675
membrane fusion	Gene Ontology	GO:0061025	1	20	0.0752844	0.150308	FER1L5	http://amigo.geneontology.org/amigo/term/GO:0061025
transcriptionally active chromatin	Gene Ontology	GO:0035327	1	20	0.0752844	0.150308	ICE1	http://amigo.geneontology.org/amigo/term/GO:0035327
platelet activation	Gene Ontology	GO:0030168	1	21	0.0787258	0.155564	VWF	http://amigo.geneontology.org/amigo/term/GO:0030168
cortical cytoskeleton organization	Gene Ontology	GO:0030865	1	21	0.0787258	0.155564	RHOBTB2	http://amigo.geneontology.org/amigo/term/GO:0030865
spindle midzone	Gene Ontology	GO:0051233	1	21	0.0787258	0.155564	KIF14	http://amigo.geneontology.org/amigo/term/GO:0051233
cell-cell junction	Gene Ontology	GO:0005911	2	125	0.0812883	0.156964	LAMA1|FAT1	http://amigo.geneontology.org/amigo/term/GO:0005911
extracellular matrix binding	Gene Ontology	GO:0050840	1	22	0.0821545	0.156964	THSD1	http://amigo.geneontology.org/amigo/term/GO:0050840
ventricular septum development	Gene Ontology	GO:0003281	1	22	0.0821545	0.156964	LRP2	http://amigo.geneontology.org/amigo/term/GO:0003281
protein localization to cilium	Gene Ontology	GO:0061512	1	22	0.0821545	0.156964	FSIP2	http://amigo.geneontology.org/amigo/term/GO:0061512
outflow tract septum morphogenesis	Gene Ontology	GO:0003148	1	22	0.0821545	0.156964	LRP2	http://amigo.geneontology.org/amigo/term/GO:0003148
triglyceride metabolic process	Gene Ontology	GO:0006641	1	22	0.0821545	0.156964	TNXB	http://amigo.geneontology.org/amigo/term/GO:0006641
proteolysis involved in cellular protein catabolic process	Gene Ontology	GO:0051603	1	22	0.0821545	0.156964	ADAMTS7	http://amigo.geneontology.org/amigo/term/GO:0051603
positive regulation of axonogenesis	Gene Ontology	GO:0050772	1	22	0.0821545	0.156964	PKHD1L1	http://amigo.geneontology.org/amigo/term/GO:0050772
actin monomer binding	Gene Ontology	GO:0003785	1	22	0.0821545	0.156964	COBL	http://amigo.geneontology.org/amigo/term/GO:0003785
bone morphogenesis	Gene Ontology	GO:0060349	1	23	0.0855706	0.161354	PAPPA2	http://amigo.geneontology.org/amigo/term/GO:0060349
negative regulation of cell adhesion	Gene Ontology	GO:0007162	1	23	0.0855706	0.161354	PKHD1L1	http://amigo.geneontology.org/amigo/term/GO:0007162
neuromuscular junction development	Gene Ontology	GO:0007528	1	23	0.0855706	0.161354	TNC	http://amigo.geneontology.org/amigo/term/GO:0007528
endodermal cell differentiation	Gene Ontology	GO:0035987	1	24	0.088974	0.165074	LAMA3	http://amigo.geneontology.org/amigo/term/GO:0035987
metallopeptidase activity	Gene Ontology	GO:0008237	1	24	0.088974	0.165074	PAPPA2	http://amigo.geneontology.org/amigo/term/GO:0008237
germ cell development	Gene Ontology	GO:0007281	1	24	0.088974	0.165074	TDRD1	http://amigo.geneontology.org/amigo/term/GO:0007281
interstrand cross-link repair	Gene Ontology	GO:0036297	1	24	0.088974	0.165074	FANCM	http://amigo.geneontology.org/amigo/term/GO:0036297
regulation of exocytosis	Gene Ontology	GO:0017157	1	24	0.088974	0.165074	PCLO	http://amigo.geneontology.org/amigo/term/GO:0017157
focal adhesion	Gene Ontology	GO:0005925	2	133	0.0901869	0.166788	DST|THSD1	http://amigo.geneontology.org/amigo/term/GO:0005925
extracellular region	Gene Ontology	GO:0005576	4	454	0.0917582	0.167593	OTOGL|VWF|NPC1|CFH	http://amigo.geneontology.org/amigo/term/GO:0005576
lamellipodium assembly	Gene Ontology	GO:0030032	1	25	0.092365	0.167593	ARHGEF4	http://amigo.geneontology.org/amigo/term/GO:0030032
negative regulation of interleukin-6 production	Gene Ontology	GO:0032715	1	25	0.092365	0.167593	NLRP12	http://amigo.geneontology.org/amigo/term/GO:0032715
viral entry into host cell	Gene Ontology	GO:0046718	1	25	0.092365	0.167593	NPC1	http://amigo.geneontology.org/amigo/term/GO:0046718
actin filament polymerization	Gene Ontology	GO:0030041	1	25	0.092365	0.167593	COBL	http://amigo.geneontology.org/amigo/term/GO:0030041
sperm midpiece	Gene Ontology	GO:0097225	1	25	0.092365	0.167593	FSIP2	http://amigo.geneontology.org/amigo/term/GO:0097225
positive regulation of cell population proliferation	Gene Ontology	GO:0008284	3	286	0.0932937	0.168748	KIF14|PKHD1|TNC	http://amigo.geneontology.org/amigo/term/GO:0008284
positive regulation of cytokinesis	Gene Ontology	GO:0032467	1	27	0.0991093	0.175957	KIF14	http://amigo.geneontology.org/amigo/term/GO:0032467
learning or memory	Gene Ontology	GO:0007611	1	27	0.0991093	0.175957	PTPRZ1	http://amigo.geneontology.org/amigo/term/GO:0007611
positive regulation of protein secretion	Gene Ontology	GO:0050714	1	27	0.0991093	0.175957	EXPH5	http://amigo.geneontology.org/amigo/term/GO:0050714
mitotic metaphase plate congression	Gene Ontology	GO:0007080	1	27	0.0991093	0.175957	KIF14	http://amigo.geneontology.org/amigo/term/GO:0007080
insulin secretion	Gene Ontology	GO:0030073	1	27	0.0991093	0.175957	PCLO	http://amigo.geneontology.org/amigo/term/GO:0030073
Hsp70 protein binding	Gene Ontology	GO:0030544	1	27	0.0991093	0.175957	SACS	http://amigo.geneontology.org/amigo/term/GO:0030544
microtubule bundle formation	Gene Ontology	GO:0001578	1	28	0.102463	0.179155	MTCL1	http://amigo.geneontology.org/amigo/term/GO:0001578
hemopoiesis	Gene Ontology	GO:0030097	1	28	0.102463	0.179155	SPTA1	http://amigo.geneontology.org/amigo/term/GO:0030097
cell periphery	Gene Ontology	GO:0071944	1	28	0.102463	0.179155	THSD1	http://amigo.geneontology.org/amigo/term/GO:0071944
lung alveolus development	Gene Ontology	GO:0048286	1	28	0.102463	0.179155	SFTPD	http://amigo.geneontology.org/amigo/term/GO:0048286
protein domain specific binding	Gene Ontology	GO:0019904	2	144	0.102862	0.179309	ARHGEF4|CEP250	http://amigo.geneontology.org/amigo/term/GO:0019904
rough endoplasmic reticulum	Gene Ontology	GO:0005791	1	29	0.105804	0.180085	SFTPD	http://amigo.geneontology.org/amigo/term/GO:0005791
eye development	Gene Ontology	GO:0001654	1	29	0.105804	0.180085	ATF6	http://amigo.geneontology.org/amigo/term/GO:0001654
forebrain development	Gene Ontology	GO:0030900	1	29	0.105804	0.180085	LRP2	http://amigo.geneontology.org/amigo/term/GO:0030900
phospholipase C-activating G protein-coupled receptor signaling pathway	Gene Ontology	GO:0007200	1	29	0.105804	0.180085	GPR33	http://amigo.geneontology.org/amigo/term/GO:0007200
camera-type eye development	Gene Ontology	GO:0043010	1	29	0.105804	0.180085	LAMA1	http://amigo.geneontology.org/amigo/term/GO:0043010
positive regulation of substrate adhesion-dependent cell spreading	Gene Ontology	GO:1900026	1	29	0.105804	0.180085	TRIOBP	http://amigo.geneontology.org/amigo/term/GO:1900026
brush border membrane	Gene Ontology	GO:0031526	1	29	0.105804	0.180085	LRP2	http://amigo.geneontology.org/amigo/term/GO:0031526
protein kinase binding	Gene Ontology	GO:0019901	3	305	0.107605	0.182521	KIF14|CEP250|RHOBTB2	http://amigo.geneontology.org/amigo/term/GO:0019901
neuron apoptotic process	Gene Ontology	GO:0051402	1	30	0.109133	0.182521	CASP7	http://amigo.geneontology.org/amigo/term/GO:0051402
regulation of cell growth	Gene Ontology	GO:0001558	1	30	0.109133	0.182521	KIF14	http://amigo.geneontology.org/amigo/term/GO:0001558
response to UV	Gene Ontology	GO:0009411	1	30	0.109133	0.182521	CASP7	http://amigo.geneontology.org/amigo/term/GO:0009411
negative regulation of protein kinase B signaling	Gene Ontology	GO:0051898	1	30	0.109133	0.182521	PKHD1	http://amigo.geneontology.org/amigo/term/GO:0051898
vesicle fusion	Gene Ontology	GO:0006906	1	30	0.109133	0.182521	FER1L5	http://amigo.geneontology.org/amigo/term/GO:0006906
response to ionizing radiation	Gene Ontology	GO:0010212	1	31	0.112449	0.186984	RAD54B	http://amigo.geneontology.org/amigo/term/GO:0010212
adult walking behavior	Gene Ontology	GO:0007628	1	31	0.112449	0.186984	NPC1	http://amigo.geneontology.org/amigo/term/GO:0007628
negative regulation of phosphoprotein phosphatase activity	Gene Ontology	GO:0032515	1	32	0.115754	0.189595	PPP1R26	http://amigo.geneontology.org/amigo/term/GO:0032515
multivesicular body	Gene Ontology	GO:0005771	1	32	0.115754	0.189595	SFTPD	http://amigo.geneontology.org/amigo/term/GO:0005771
keratinocyte differentiation	Gene Ontology	GO:0030216	1	32	0.115754	0.189595	DSG4	http://amigo.geneontology.org/amigo/term/GO:0030216
fertilization	Gene Ontology	GO:0009566	1	32	0.115754	0.189595	APOB	http://amigo.geneontology.org/amigo/term/GO:0009566
receptor complex	Gene Ontology	GO:0043235	2	155	0.115991	0.189595	LRP2|ADGRV1	http://amigo.geneontology.org/amigo/term/GO:0043235
hair follicle development	Gene Ontology	GO:0001942	1	33	0.119046	0.193492	DSG4	http://amigo.geneontology.org/amigo/term/GO:0001942
motor activity	Gene Ontology	GO:0003774	1	33	0.119046	0.193492	MYO18A	http://amigo.geneontology.org/amigo/term/GO:0003774
actin binding	Gene Ontology	GO:0003779	2	158	0.119644	0.193917	DST|MLPH	http://amigo.geneontology.org/amigo/term/GO:0003779
positive regulation of phagocytosis	Gene Ontology	GO:0050766	1	34	0.122326	0.195518	SFTPD	http://amigo.geneontology.org/amigo/term/GO:0050766
sperm flagellum	Gene Ontology	GO:0036126	1	34	0.122326	0.195518	ATP2B4	http://amigo.geneontology.org/amigo/term/GO:0036126
clathrin-coated pit	Gene Ontology	GO:0005905	1	34	0.122326	0.195518	LRP2	http://amigo.geneontology.org/amigo/term/GO:0005905
positive regulation of protein-containing complex assembly	Gene Ontology	GO:0031334	1	34	0.122326	0.195518	ICE1	http://amigo.geneontology.org/amigo/term/GO:0031334
cell surface	Gene Ontology	GO:0009986	3	325	0.12353	0.196897	ADGRV1|ADAMTS7|TNN	http://amigo.geneontology.org/amigo/term/GO:0009986
retina development in camera-type eye	Gene Ontology	GO:0060041	1	35	0.125594	0.198541	RP1	http://amigo.geneontology.org/amigo/term/GO:0060041
establishment or maintenance of cell polarity	Gene Ontology	GO:0007163	1	35	0.125594	0.198541	RHOBTB2	http://amigo.geneontology.org/amigo/term/GO:0007163
cholesterol binding	Gene Ontology	GO:0015485	1	35	0.125594	0.198541	NPC1	http://amigo.geneontology.org/amigo/term/GO:0015485
cell migration	Gene Ontology	GO:0016477	2	165	0.128275	0.200394	LAMA3|SYDE2	http://amigo.geneontology.org/amigo/term/GO:0016477
liver development	Gene Ontology	GO:0001889	1	36	0.12885	0.200394	COBL	http://amigo.geneontology.org/amigo/term/GO:0001889
positive regulation of B cell proliferation	Gene Ontology	GO:0030890	1	36	0.12885	0.200394	CD38	http://amigo.geneontology.org/amigo/term/GO:0030890
negative regulation of BMP signaling pathway	Gene Ontology	GO:0030514	1	36	0.12885	0.200394	LRP2	http://amigo.geneontology.org/amigo/term/GO:0030514
fibroblast growth factor receptor signaling pathway	Gene Ontology	GO:0008543	1	36	0.12885	0.200394	HMCN1	http://amigo.geneontology.org/amigo/term/GO:0008543
positive regulation of protein localization to plasma membrane	Gene Ontology	GO:1903078	1	36	0.12885	0.200394	ATP2B4	http://amigo.geneontology.org/amigo/term/GO:1903078
microtubule	Gene Ontology	GO:0005874	2	167	0.130767	0.201635	KIF14|KIF19	http://amigo.geneontology.org/amigo/term/GO:0005874
endoplasmic reticulum unfolded protein response	Gene Ontology	GO:0030968	1	37	0.132094	0.201635	ATF6	http://amigo.geneontology.org/amigo/term/GO:0030968
receptor-mediated endocytosis	Gene Ontology	GO:0006898	1	37	0.132094	0.201635	LRP2	http://amigo.geneontology.org/amigo/term/GO:0006898
intermembrane lipid transfer	Gene Ontology	GO:0120009	1	37	0.132094	0.201635	APOB	http://amigo.geneontology.org/amigo/term/GO:0120009
cytokine receptor activity	Gene Ontology	GO:0004896	1	37	0.132094	0.201635	IL22RA1	http://amigo.geneontology.org/amigo/term/GO:0004896
fatty acid metabolic process	Gene Ontology	GO:0006631	1	37	0.132094	0.201635	TNXB	http://amigo.geneontology.org/amigo/term/GO:0006631
collagen fibril organization	Gene Ontology	GO:0030199	1	37	0.132094	0.201635	TNXB	http://amigo.geneontology.org/amigo/term/GO:0030199
cytoplasmic microtubule organization	Gene Ontology	GO:0031122	1	38	0.135325	0.204405	DST	http://amigo.geneontology.org/amigo/term/GO:0031122
cholesterol metabolic process	Gene Ontology	GO:0008203	1	38	0.135325	0.204405	APOB	http://amigo.geneontology.org/amigo/term/GO:0008203
negative regulation of I-kappaB kinase/NF-kappaB signaling	Gene Ontology	GO:0043124	1	38	0.135325	0.204405	NLRP12	http://amigo.geneontology.org/amigo/term/GO:0043124
positive regulation of T cell proliferation	Gene Ontology	GO:0042102	1	38	0.135325	0.204405	SPTA1	http://amigo.geneontology.org/amigo/term/GO:0042102
signaling receptor binding	Gene Ontology	GO:0005102	2	171	0.135786	0.204565	LAMA1|TNC	http://amigo.geneontology.org/amigo/term/GO:0005102
lateral plasma membrane	Gene Ontology	GO:0016328	1	39	0.138545	0.2071	MTCL1	http://amigo.geneontology.org/amigo/term/GO:0016328
SCF-dependent proteasomal ubiquitin-dependent protein catabolic process	Gene Ontology	GO:0031146	1	39	0.138545	0.2071	KIF14	http://amigo.geneontology.org/amigo/term/GO:0031146
cortical actin cytoskeleton	Gene Ontology	GO:0030864	1	39	0.138545	0.2071	MLPH	http://amigo.geneontology.org/amigo/term/GO:0030864
hippocampus development	Gene Ontology	GO:0021766	1	40	0.141753	0.209722	KIF14	http://amigo.geneontology.org/amigo/term/GO:0021766
response to virus	Gene Ontology	GO:0009615	1	40	0.141753	0.209722	APOB	http://amigo.geneontology.org/amigo/term/GO:0009615
myosin complex	Gene Ontology	GO:0016459	1	40	0.141753	0.209722	MYO18A	http://amigo.geneontology.org/amigo/term/GO:0016459
regulation of inflammatory response	Gene Ontology	GO:0050727	1	40	0.141753	0.209722	LRRC19	http://amigo.geneontology.org/amigo/term/GO:0050727
endocytic vesicle	Gene Ontology	GO:0030139	1	41	0.14495	0.213357	LRP2	http://amigo.geneontology.org/amigo/term/GO:0030139
regulation of autophagy	Gene Ontology	GO:0010506	1	41	0.14495	0.213357	MTCL1	http://amigo.geneontology.org/amigo/term/GO:0010506
aspartic-type endopeptidase activity	Gene Ontology	GO:0004190	1	42	0.148134	0.215298	CASP7	http://amigo.geneontology.org/amigo/term/GO:0004190
non-motile cilium assembly	Gene Ontology	GO:1905515	1	42	0.148134	0.215298	CEP250	http://amigo.geneontology.org/amigo/term/GO:1905515
negative regulation of phosphatase activity	Gene Ontology	GO:0010923	1	42	0.148134	0.215298	PPP1R26	http://amigo.geneontology.org/amigo/term/GO:0010923
kidney development	Gene Ontology	GO:0001822	1	43	0.151307	0.216635	PKHD1	http://amigo.geneontology.org/amigo/term/GO:0001822
regulation of GTPase activity	Gene Ontology	GO:0043087	1	43	0.151307	0.216635	PKHD1L1	http://amigo.geneontology.org/amigo/term/GO:0043087
protein processing	Gene Ontology	GO:0016485	1	43	0.151307	0.216635	CASP7	http://amigo.geneontology.org/amigo/term/GO:0016485
calcium-dependent phospholipid binding	Gene Ontology	GO:0005544	1	43	0.151307	0.216635	FER1L5	http://amigo.geneontology.org/amigo/term/GO:0005544
filopodium	Gene Ontology	GO:0030175	1	43	0.151307	0.216635	FAT1	http://amigo.geneontology.org/amigo/term/GO:0030175
endosomal transport	Gene Ontology	GO:0016197	1	43	0.151307	0.216635	ALMS1	http://amigo.geneontology.org/amigo/term/GO:0016197
protein transport	Gene Ontology	GO:0015031	2	184	0.15238	0.217631	LRP2|MIA3	http://amigo.geneontology.org/amigo/term/GO:0015031
activation of protein kinase activity	Gene Ontology	GO:0032147	1	44	0.154468	0.220069	KIF14	http://amigo.geneontology.org/amigo/term/GO:0032147
negative regulation of ERK1 and ERK2 cascade	Gene Ontology	GO:0070373	1	45	0.157617	0.224003	NLRP12	http://amigo.geneontology.org/amigo/term/GO:0070373
proteolysis	Gene Ontology	GO:0006508	3	368	0.160373	0.227342	ADAMTS20|PAPPA2|ADAMTSL1	http://amigo.geneontology.org/amigo/term/GO:0006508
blood coagulation	Gene Ontology	GO:0007596	1	46	0.160755	0.227342	VWF	http://amigo.geneontology.org/amigo/term/GO:0007596
centrosome	Gene Ontology	GO:0005813	3	375	0.166664	0.232745	PKHD1|CEP250|ALMS1	http://amigo.geneontology.org/amigo/term/GO:0005813
positive regulation of gene expression	Gene Ontology	GO:0010628	2	195	0.166716	0.232745	APOB|TNC	http://amigo.geneontology.org/amigo/term/GO:0010628
scavenger receptor activity	Gene Ontology	GO:0005044	1	48	0.166995	0.232745	SSC5D	http://amigo.geneontology.org/amigo/term/GO:0005044
collagen trimer	Gene Ontology	GO:0005581	1	48	0.166995	0.232745	SFTPD	http://amigo.geneontology.org/amigo/term/GO:0005581
cellular response to interleukin-1	Gene Ontology	GO:0071347	1	49	0.170098	0.23593	ADAMTS7	http://amigo.geneontology.org/amigo/term/GO:0071347
substrate adhesion-dependent cell spreading	Gene Ontology	GO:0034446	1	49	0.170098	0.23593	KIF14	http://amigo.geneontology.org/amigo/term/GO:0034446
spermatogenesis	Gene Ontology	GO:0007283	2	198	0.170666	0.236149	TDRD1|APOB	http://amigo.geneontology.org/amigo/term/GO:0007283
response to endoplasmic reticulum stress	Gene Ontology	GO:0034976	1	50	0.17319	0.238498	SEC16A	http://amigo.geneontology.org/amigo/term/GO:0034976
GABA-ergic synapse	Gene Ontology	GO:0098982	1	50	0.17319	0.238498	PCLO	http://amigo.geneontology.org/amigo/term/GO:0098982
DNA-binding transcription activator activity, RNA polymerase II-specific	Gene Ontology	GO:0001228	3	385	0.175777	0.241014	ZNF473|ATF6|ZNF292	http://amigo.geneontology.org/amigo/term/GO:0001228
positive regulation of NIK/NF-kappaB signaling	Gene Ontology	GO:1901224	1	51	0.17627	0.241014	NLRP12	http://amigo.geneontology.org/amigo/term/GO:1901224
regulation of actin cytoskeleton organization	Gene Ontology	GO:0032956	1	51	0.17627	0.241014	RHOBTB2	http://amigo.geneontology.org/amigo/term/GO:0032956
male gonad development	Gene Ontology	GO:0008584	1	52	0.179339	0.241209	LRP2	http://amigo.geneontology.org/amigo/term/GO:0008584
DNA duplex unwinding	Gene Ontology	GO:0032508	1	52	0.179339	0.241209	FANCM	http://amigo.geneontology.org/amigo/term/GO:0032508
autophagy	Gene Ontology	GO:0006914	1	52	0.179339	0.241209	NPC1	http://amigo.geneontology.org/amigo/term/GO:0006914
intermediate filament	Gene Ontology	GO:0005882	1	52	0.179339	0.241209	DST	http://amigo.geneontology.org/amigo/term/GO:0005882
molecular adaptor activity	Gene Ontology	GO:0060090	1	52	0.179339	0.241209	PCNT	http://amigo.geneontology.org/amigo/term/GO:0060090
sarcolemma	Gene Ontology	GO:0042383	1	53	0.182397	0.244751	ADGRV1	http://amigo.geneontology.org/amigo/term/GO:0042383
skeletal system development	Gene Ontology	GO:0001501	1	54	0.185443	0.248261	VCAN	http://amigo.geneontology.org/amigo/term/GO:0001501
PDZ domain binding	Gene Ontology	GO:0030165	1	55	0.188478	0.25174	KIF14	http://amigo.geneontology.org/amigo/term/GO:0030165
exocytosis	Gene Ontology	GO:0006887	1	56	0.191502	0.254015	MIA3	http://amigo.geneontology.org/amigo/term/GO:0006887
positive regulation of protein binding	Gene Ontology	GO:0032092	1	56	0.191502	0.254015	SPTA1	http://amigo.geneontology.org/amigo/term/GO:0032092
endoplasmic reticulum	Gene Ontology	GO:0005783	4	607	0.193173	0.255644	LRP2|VWF|LAMA3|NPC1	http://amigo.geneontology.org/amigo/term/GO:0005783
double-strand break repair via homologous recombination	Gene Ontology	GO:0000724	1	58	0.197516	0.260198	RAD54B	http://amigo.geneontology.org/amigo/term/GO:0000724
postsynapse	Gene Ontology	GO:0098794	1	58	0.197516	0.260198	ADGRV1	http://amigo.geneontology.org/amigo/term/GO:0098794
intracellular protein transport	Gene Ontology	GO:0006886	2	220	0.200067	0.26234	EXPH5|MLPH	http://amigo.geneontology.org/amigo/term/GO:0006886
central nervous system development	Gene Ontology	GO:0007417	1	59	0.200506	0.26234	VCAN	http://amigo.geneontology.org/amigo/term/GO:0007417
rRNA processing	Gene Ontology	GO:0006364	1	59	0.200506	0.26234	NOL8	http://amigo.geneontology.org/amigo/term/GO:0006364
protein N-terminus binding	Gene Ontology	GO:0047485	1	60	0.203486	0.265037	VWF	http://amigo.geneontology.org/amigo/term/GO:0047485
ruffle	Gene Ontology	GO:0001726	1	61	0.206454	0.267694	COBL	http://amigo.geneontology.org/amigo/term/GO:0001726
nucleic acid phosphodiester bond hydrolysis	Gene Ontology	GO:0090305	1	61	0.206454	0.267694	FANCM	http://amigo.geneontology.org/amigo/term/GO:0090305
hematopoietic progenitor cell differentiation	Gene Ontology	GO:0002244	1	63	0.212358	0.274117	PTPRZ1	http://amigo.geneontology.org/amigo/term/GO:0002244
post-embryonic development	Gene Ontology	GO:0009791	1	63	0.212358	0.274117	APOB	http://amigo.geneontology.org/amigo/term/GO:0009791
cell-matrix adhesion	Gene Ontology	GO:0007160	1	64	0.215294	0.277287	TNXB	http://amigo.geneontology.org/amigo/term/GO:0007160
negative regulation of angiogenesis	Gene Ontology	GO:0016525	1	65	0.218218	0.279804	ATP2B4	http://amigo.geneontology.org/amigo/term/GO:0016525
cholesterol homeostasis	Gene Ontology	GO:0042632	1	65	0.218218	0.279804	NPC1	http://amigo.geneontology.org/amigo/term/GO:0042632
defense response to Gram-positive bacterium	Gene Ontology	GO:0050830	1	66	0.221132	0.282912	SSC5D	http://amigo.geneontology.org/amigo/term/GO:0050830
actin filament	Gene Ontology	GO:0005884	1	67	0.224035	0.285992	COBL	http://amigo.geneontology.org/amigo/term/GO:0005884
cell projection	Gene Ontology	GO:0042995	1	68	0.226928	0.289045	RHOBTB2	http://amigo.geneontology.org/amigo/term/GO:0042995
mitotic spindle	Gene Ontology	GO:0072686	1	69	0.22981	0.290154	PKHD1	http://amigo.geneontology.org/amigo/term/GO:0072686
integrin-mediated signaling pathway	Gene Ontology	GO:0007229	1	69	0.22981	0.290154	LAMA3	http://amigo.geneontology.org/amigo/term/GO:0007229
protease binding	Gene Ontology	GO:0002020	1	69	0.22981	0.290154	VWF	http://amigo.geneontology.org/amigo/term/GO:0002020
mitotic cell cycle	Gene Ontology	GO:0000278	1	69	0.22981	0.290154	CEP250	http://amigo.geneontology.org/amigo/term/GO:0000278
positive regulation of peptidyl-serine phosphorylation	Gene Ontology	GO:0033138	1	70	0.232681	0.293137	ATP2B4	http://amigo.geneontology.org/amigo/term/GO:0033138
positive regulation of protein kinase B signaling	Gene Ontology	GO:0051897	1	73	0.241231	0.303247	LRP2	http://amigo.geneontology.org/amigo/term/GO:0051897
negative regulation of inflammatory response	Gene Ontology	GO:0050728	1	74	0.24406	0.304586	NLRP12	http://amigo.geneontology.org/amigo/term/GO:0050728
Golgi organization	Gene Ontology	GO:0007030	1	74	0.24406	0.304586	SEC16A	http://amigo.geneontology.org/amigo/term/GO:0007030
Golgi membrane	Gene Ontology	GO:0000139	2	253	0.245107	0.304586	SEC16A|MIA3	http://amigo.geneontology.org/amigo/term/GO:0000139
protein glycosylation	Gene Ontology	GO:0006486	1	75	0.246878	0.304586	NPC1	http://amigo.geneontology.org/amigo/term/GO:0006486
Z disc	Gene Ontology	GO:0030018	1	75	0.246878	0.304586	ATP2B4	http://amigo.geneontology.org/amigo/term/GO:0030018
positive regulation of cytosolic calcium ion concentration	Gene Ontology	GO:0007204	1	75	0.246878	0.304586	GPR33	http://amigo.geneontology.org/amigo/term/GO:0007204
GTPase activity	Gene Ontology	GO:0003924	2	255	0.247857	0.304586	RAB44|RHOBTB2	http://amigo.geneontology.org/amigo/term/GO:0003924
phospholipid binding	Gene Ontology	GO:0005543	1	76	0.249687	0.304586	APOB	http://amigo.geneontology.org/amigo/term/GO:0005543
endoplasmic reticulum to Golgi vesicle-mediated transport	Gene Ontology	GO:0006888	1	76	0.249687	0.304586	MIA3	http://amigo.geneontology.org/amigo/term/GO:0006888
cellular response to tumor necrosis factor	Gene Ontology	GO:0071356	1	76	0.249687	0.304586	ADAMTS7	http://amigo.geneontology.org/amigo/term/GO:0071356
intracellular membrane-bounded organelle	Gene Ontology	GO:0043231	2	259	0.253359	0.307764	ARHGAP30|RHOBTB2	http://amigo.geneontology.org/amigo/term/GO:0043231
plasma membrane	Gene Ontology	GO:0005886	11	2339	0.257006	0.311494	CD38|DCHS2|TACC2|PTPRZ1|KIF14|RHOBTB2|COBL|IL22RA1|SPG11|GPR33|DSG4	http://amigo.geneontology.org/amigo/term/GO:0005886
response to bacterium	Gene Ontology	GO:0009617	1	79	0.258049	0.311494	HMCN1	http://amigo.geneontology.org/amigo/term/GO:0009617
protein tyrosine phosphatase activity	Gene Ontology	GO:0004725	1	79	0.258049	0.311494	PTPRZ1	http://amigo.geneontology.org/amigo/term/GO:0004725
spindle pole	Gene Ontology	GO:0000922	1	80	0.260816	0.314177	MTCL1	http://amigo.geneontology.org/amigo/term/GO:0000922
intracellular signal transduction	Gene Ontology	GO:0035556	2	267	0.264372	0.317797	RP1|ARHGEF4	http://amigo.geneontology.org/amigo/term/GO:0035556
integral component of endoplasmic reticulum membrane	Gene Ontology	GO:0030176	1	84	0.271781	0.325348	ATF6	http://amigo.geneontology.org/amigo/term/GO:0030176
sodium ion transmembrane transport	Gene Ontology	GO:0035725	1	84	0.271781	0.325348	ADGRV1	http://amigo.geneontology.org/amigo/term/GO:0035725
peptidyl-tyrosine dephosphorylation	Gene Ontology	GO:0035335	1	89	0.285262	0.339373	PTPRZ1	http://amigo.geneontology.org/amigo/term/GO:0035335
calcium ion transmembrane transport	Gene Ontology	GO:0070588	1	89	0.285262	0.339373	ATP2B4	http://amigo.geneontology.org/amigo/term/GO:0070588
nervous system development	Gene Ontology	GO:0007399	1	90	0.287928	0.341841	APOB	http://amigo.geneontology.org/amigo/term/GO:0007399
nuclear envelope	Gene Ontology	GO:0005635	1	91	0.290585	0.344286	NPC1	http://amigo.geneontology.org/amigo/term/GO:0005635
protein dephosphorylation	Gene Ontology	GO:0006470	1	94	0.298495	0.352934	PTPRZ1	http://amigo.geneontology.org/amigo/term/GO:0006470
cell junction	Gene Ontology	GO:0030054	1	97	0.306318	0.359971	HMCN1	http://amigo.geneontology.org/amigo/term/GO:0030054
negative regulation of gene expression	Gene Ontology	GO:0010629	1	99	0.311486	0.364558	ATP2B4	http://amigo.geneontology.org/amigo/term/GO:0010629
ribonucleoprotein complex	Gene Ontology	GO:1990904	1	99	0.311486	0.364558	TDRD1	http://amigo.geneontology.org/amigo/term/GO:1990904
microtubule cytoskeleton organization	Gene Ontology	GO:0000226	1	101	0.316615	0.369811	TACC2	http://amigo.geneontology.org/amigo/term/GO:0000226
chemical synaptic transmission	Gene Ontology	GO:0007268	1	102	0.319165	0.372037	SPG11	http://amigo.geneontology.org/amigo/term/GO:0007268
cytokine-mediated signaling pathway	Gene Ontology	GO:0019221	1	104	0.324238	0.377188	IL22RA1	http://amigo.geneontology.org/amigo/term/GO:0019221
structural molecule activity	Gene Ontology	GO:0005198	1	105	0.32676	0.379357	DST	http://amigo.geneontology.org/amigo/term/GO:0005198
cilium	Gene Ontology	GO:0005929	1	108	0.334271	0.384978	PKHD1	http://amigo.geneontology.org/amigo/term/GO:0005929
fibrillar center	Gene Ontology	GO:0001650	1	108	0.334271	0.384978	URB1	http://amigo.geneontology.org/amigo/term/GO:0001650
positive regulation of NF-kappaB transcription factor activity	Gene Ontology	GO:0051092	1	108	0.334271	0.384978	CRNN	http://amigo.geneontology.org/amigo/term/GO:0051092
protein kinase activity	Gene Ontology	GO:0004672	1	110	0.339232	0.389016	NEK1	http://amigo.geneontology.org/amigo/term/GO:0004672
nucleolus	Gene Ontology	GO:0005730	3	551	0.339799	0.389016	URB1|SPG11|NOL8	http://amigo.geneontology.org/amigo/term/GO:0005730
GTP binding	Gene Ontology	GO:0005525	2	326	0.345103	0.393683	RAB44|RHOBTB2	http://amigo.geneontology.org/amigo/term/GO:0005525
regulation of transcription by RNA polymerase II	Gene Ontology	GO:0006357	3	557	0.345903	0.393683	ZNF473|ATP2B4|ZNF292	http://amigo.geneontology.org/amigo/term/GO:0006357
heart development	Gene Ontology	GO:0007507	1	113	0.346605	0.393683	CASP7	http://amigo.geneontology.org/amigo/term/GO:0007507
calmodulin binding	Gene Ontology	GO:0005516	1	114	0.349044	0.395675	ATP2B4	http://amigo.geneontology.org/amigo/term/GO:0005516
identical protein binding	Gene Ontology	GO:0042802	4	813	0.361466	0.408153	VWF|ATF6|USH2A|TNN	http://amigo.geneontology.org/amigo/term/GO:0042802
membrane raft	Gene Ontology	GO:0045121	1	123	0.370597	0.416021	NPC1	http://amigo.geneontology.org/amigo/term/GO:0045121
postsynaptic density	Gene Ontology	GO:0014069	1	124	0.372948	0.417037	PCLO	http://amigo.geneontology.org/amigo/term/GO:0014069
lamellipodium	Gene Ontology	GO:0030027	1	124	0.372948	0.417037	FAT1	http://amigo.geneontology.org/amigo/term/GO:0030027
negative regulation of endopeptidase activity	Gene Ontology	GO:0010951	1	125	0.37529	0.418844	LXN	http://amigo.geneontology.org/amigo/term/GO:0010951
midbody	Gene Ontology	GO:0030496	1	126	0.377623	0.420634	MTCL1	http://amigo.geneontology.org/amigo/term/GO:0030496
protein stabilization	Gene Ontology	GO:0050821	1	128	0.382264	0.424983	SEC16A	http://amigo.geneontology.org/amigo/term/GO:0050821
positive regulation of cell migration	Gene Ontology	GO:0030335	1	144	0.418177	0.462238	LGR6	http://amigo.geneontology.org/amigo/term/GO:0030335
cell division	Gene Ontology	GO:0051301	1	144	0.418177	0.462238	KIF14	http://amigo.geneontology.org/amigo/term/GO:0051301
endoplasmic reticulum membrane	Gene Ontology	GO:0005789	2	384	0.421621	0.465153	SEC16A|MIA3	http://amigo.geneontology.org/amigo/term/GO:0005789
Golgi apparatus	Gene Ontology	GO:0005794	3	639	0.428338	0.471663	LRP2|NPC1|ATF6	http://amigo.geneontology.org/amigo/term/GO:0005794
metal ion binding	Gene Ontology	GO:0046872	5	1164	0.440178	0.481027	ZNF473|MLPH|PCLO|TDRD1|ATP2B4	http://amigo.geneontology.org/amigo/term/GO:0046872
actin cytoskeleton	Gene Ontology	GO:0015629	1	156	0.443747	0.484012	TRIOBP	http://amigo.geneontology.org/amigo/term/GO:0015629
positive regulation of apoptotic process	Gene Ontology	GO:0043065	1	159	0.449964	0.488025	ATF6	http://amigo.geneontology.org/amigo/term/GO:0043065
zinc ion binding	Gene Ontology	GO:0008270	3	664	0.452831	0.490213	ADAMTS20|PAPPA2|HIVEP1	http://amigo.geneontology.org/amigo/term/GO:0008270
integral component of plasma membrane	Gene Ontology	GO:0005887	3	677	0.465402	0.501002	ADGRV1|NPC1|PKHD1L1	http://amigo.geneontology.org/amigo/term/GO:0005887
signal transduction	Gene Ontology	GO:0007165	2	432	0.481425	0.515365	SYDE2|PCNT	http://amigo.geneontology.org/amigo/term/GO:0007165
in utero embryonic development	Gene Ontology	GO:0001701	1	177	0.485844	0.519133	APOB	http://amigo.geneontology.org/amigo/term/GO:0001701
cytoskeleton	Gene Ontology	GO:0005856	1	190	0.510305	0.542258	RHOBTB2	http://amigo.geneontology.org/amigo/term/GO:0005856
inflammatory response	Gene Ontology	GO:0006954	1	190	0.510305	0.542258	GPR33	http://amigo.geneontology.org/amigo/term/GO:0006954
GTPase activator activity	Gene Ontology	GO:0005096	1	194	0.517597	0.548995	ARHGAP30	http://amigo.geneontology.org/amigo/term/GO:0005096
protein serine/threonine kinase activity	Gene Ontology	GO:0004674	1	214	0.552474	0.582775	ALPK3	http://amigo.geneontology.org/amigo/term/GO:0004674
glutamatergic synapse	Gene Ontology	GO:0098978	1	215	0.554151	0.583476	PCLO	http://amigo.geneontology.org/amigo/term/GO:0098978
apoptotic process	Gene Ontology	GO:0006915	1	216	0.555821	0.584169	CASP7	http://amigo.geneontology.org/amigo/term/GO:0006915
DNA-binding transcription repressor activity, RNA polymerase II-specific	Gene Ontology	GO:0001227	1	218	0.559144	0.586593	HIVEP1	http://amigo.geneontology.org/amigo/term/GO:0001227
transmembrane transport	Gene Ontology	GO:0055085	1	221	0.564081	0.590699	ABCA13	http://amigo.geneontology.org/amigo/term/GO:0055085
positive regulation of GTPase activity	Gene Ontology	GO:0043547	1	222	0.565715	0.591336	ARHGAP30	http://amigo.geneontology.org/amigo/term/GO:0043547
innate immune response	Gene Ontology	GO:0045087	1	225	0.570579	0.595342	SFTPD	http://amigo.geneontology.org/amigo/term/GO:0045087
nuclear body	Gene Ontology	GO:0016604	1	226	0.572189	0.595944	HIVEP1	http://amigo.geneontology.org/amigo/term/GO:0016604
cytosol	Gene Ontology	GO:0005829	9	2482	0.586125	0.607464	APOB|NEK1|TACC2|ALMS1|THSD1|KIF14|PCNT|SEC16A|SPG11	http://amigo.geneontology.org/amigo/term/GO:0005829
nucleic acid binding	Gene Ontology	GO:0003676	1	235	0.586408	0.607464	ZNF473	http://amigo.geneontology.org/amigo/term/GO:0003676
external side of plasma membrane	Gene Ontology	GO:0009897	1	236	0.587959	0.607979	LRP2	http://amigo.geneontology.org/amigo/term/GO:0009897
protein heterodimerization activity	Gene Ontology	GO:0046982	1	250	0.609073	0.628686	ATF6	http://amigo.geneontology.org/amigo/term/GO:0046982
cytoplasm	Gene Ontology	GO:0005737	10	2867	0.636551	0.655875	RP1|CASP7|SPG11|USH2A|DST|RHOBTB2|NLRP12|ADGRV1|SYNE3|TACC2	http://amigo.geneontology.org/amigo/term/GO:0005737
RNA polymerase II cis-regulatory region sequence-specific DNA binding	Gene Ontology	GO:0000978	2	581	0.64106	0.659343	ZNF473|HIVEP1	http://amigo.geneontology.org/amigo/term/GO:0000978
protein-containing complex	Gene Ontology	GO:0032991	1	291	0.664936	0.682684	CEP250	http://amigo.geneontology.org/amigo/term/GO:0032991
G protein-coupled receptor activity	Gene Ontology	GO:0004930	2	664	0.71203	0.728442	ADGRV1|GPR33	http://amigo.geneontology.org/amigo/term/GO:0004930
chromatin binding	Gene Ontology	GO:0003682	1	349	0.730705	0.746225	FANCM	http://amigo.geneontology.org/amigo/term/GO:0003682
regulation of transcription, DNA-templated	Gene Ontology	GO:0006355	1	360	0.74165	0.756064	ZNF473	http://amigo.geneontology.org/amigo/term/GO:0006355
G protein-coupled receptor signaling pathway	Gene Ontology	GO:0007186	2	736	0.763826	0.777297	ADGRV1|LGR6	http://amigo.geneontology.org/amigo/term/GO:0007186
mitochondrion	Gene Ontology	GO:0005739	2	774	0.787799	0.798875	HIVEP1|SACS	http://amigo.geneontology.org/amigo/term/GO:0005739
RNA binding	Gene Ontology	GO:0003723	1	422	0.795585	0.805355	NOL8	http://amigo.geneontology.org/amigo/term/GO:0003723
positive regulation of transcription by RNA polymerase II	Gene Ontology	GO:0045944	2	872	0.840072	0.848899	HIVEP1|ZNF292	http://amigo.geneontology.org/amigo/term/GO:0045944
protein homodimerization activity	Gene Ontology	GO:0042803	1	514	0.855721	0.863202	MTCL1	http://amigo.geneontology.org/amigo/term/GO:0042803
DNA binding	Gene Ontology	GO:0003677	1	517	0.857354	0.863339	ZNF292	http://amigo.geneontology.org/amigo/term/GO:0003677
negative regulation of transcription by RNA polymerase II	Gene Ontology	GO:0000122	1	625	0.905379	0.91011	HIVEP1	http://amigo.geneontology.org/amigo/term/GO:0000122
nucleus	Gene Ontology	GO:0005634	7	2955	0.932927	0.936172	ALPK3|RAD54B|FAT1|SACS|ZNF473|ATF6|ZNF292	http://amigo.geneontology.org/amigo/term/GO:0005634
nucleoplasm	Gene Ontology	GO:0005654	3	1867	0.973154	0.974843	TACC2|BDP1|NEK1	http://amigo.geneontology.org/amigo/term/GO:0005654

## Sheet: Table S6
GO enrichment results for the genes containing specific nsSNPs > 5 in Huai goat.
#Term	Database	ID	Input number	Background number	P-Value	Corrected P-Value	Input	Hyperlink
calcium ion binding	Gene Ontology	GO:0005509	16	560	2.60967e-11	1.52405e-08	HSPG2|CUBN|ADGRE5|CRB1|DST|PCDH15|VCAN|FBN3|FAT2|LRP1B|PLCH1|UNC13B|UNC13C|FAT4|ADGRV1|CDHR2	http://amigo.geneontology.org/amigo/term/GO:0005509
microtubule binding	Gene Ontology	GO:0008017	8	188	1.81022e-07	5.28586e-05	GAS2L2|CENPF|DST|KIF14|STARD9|CEP295|CDK5RAP2|CENPE	http://amigo.geneontology.org/amigo/term/GO:0008017
microtubule motor activity	Gene Ontology	GO:0003777	5	45	4.86331e-07	9.46725e-05	KIF14|CENPE|DNAH9|STARD9|DNAH5	http://amigo.geneontology.org/amigo/term/GO:0003777
photoreceptor cell maintenance	Gene Ontology	GO:0045494	4	35	6.54424e-06	0.000955459	ADGRV1|CRB1|CROCC|USH2A	http://amigo.geneontology.org/amigo/term/GO:0045494
homophilic cell adhesion via plasma membrane adhesion molecules	Gene Ontology	GO:0007156	5	98	1.76594e-05	0.00171885	FAT2|CDHR2|DCHS2|PCDH15|FAT4	http://amigo.geneontology.org/amigo/term/GO:0007156
cell adhesion	Gene Ontology	GO:0007155	6	198	4.26986e-05	0.00356228	LAMA1|ADGRE5|VCAN|FREM2|ICAM1|VWF	http://amigo.geneontology.org/amigo/term/GO:0007155
cilium movement	Gene Ontology	GO:0003341	3	21	5.56724e-05	0.00406408	DNAH9|ZBBX|RSPH4A	http://amigo.geneontology.org/amigo/term/GO:0003341
basement membrane	Gene Ontology	GO:0005604	4	65	6.40719e-05	0.00415755	FREM2|LAMA3|HSPG2|LAMA1	http://amigo.geneontology.org/amigo/term/GO:0005604
regulation of cell migration	Gene Ontology	GO:0030334	4	69	7.99096e-05	0.00466672	KIF14|LAMA1|LAMA3|PKHD1L1	http://amigo.geneontology.org/amigo/term/GO:0030334
tissue development	Gene Ontology	GO:0009888	3	26	9.93856e-05	0.00527647	LAMA1|LAMA3|HSPG2	http://amigo.geneontology.org/amigo/term/GO:0009888
cell-cell adhesion	Gene Ontology	GO:0098609	4	80	0.000138027	0.00660696	FAT2|LAMA3|ICAM1|FAT4	http://amigo.geneontology.org/amigo/term/GO:0098609
regulation of cell adhesion	Gene Ontology	GO:0030155	3	30	0.000147073	0.00660696	KIF14|LAMA1|LAMA3	http://amigo.geneontology.org/amigo/term/GO:0030155
diacylglycerol binding	Gene Ontology	GO:0019992	2	5	0.000197692	0.00721577	UNC13B|UNC13C	http://amigo.geneontology.org/amigo/term/GO:0019992
negative regulation of synaptic plasticity	Gene Ontology	GO:0031914	2	5	0.000197692	0.00721577	UNC13B|UNC13C	http://amigo.geneontology.org/amigo/term/GO:0031914
maintenance of animal organ identity	Gene Ontology	GO:0048496	2	5	0.000197692	0.00721577	ADGRV1|USH2A	http://amigo.geneontology.org/amigo/term/GO:0048496
cerebral cortex development	Gene Ontology	GO:0021987	3	35	0.000224867	0.00772485	KIF14|ASPM|FAT4	http://amigo.geneontology.org/amigo/term/GO:0021987
regulation of G2/M transition of mitotic cell cycle	Gene Ontology	GO:0010389	2	6	0.000263058	0.00808556	KIF14|CENPF	http://amigo.geneontology.org/amigo/term/GO:0010389
outer dynein arm	Gene Ontology	GO:0036157	2	6	0.000263058	0.00808556	DNAH9|DNAH5	http://amigo.geneontology.org/amigo/term/GO:0036157
centriole	Gene Ontology	GO:0005814	4	102	0.0003374	0.00938667	STARD9|CEP295|CEP250|CROCC	http://amigo.geneontology.org/amigo/term/GO:0005814
sensory perception of light stimulus	Gene Ontology	GO:0050953	2	7	0.000337534	0.00938667	ADGRV1|USH2A	http://amigo.geneontology.org/amigo/term/GO:0050953
apical plasma membrane	Gene Ontology	GO:0016324	5	192	0.000377186	0.0100126	SHROOM3|PKHD1|CDHR2|CUBN|USH2A	http://amigo.geneontology.org/amigo/term/GO:0016324
ciliary basal body	Gene Ontology	GO:0036064	4	111	0.000459699	0.0116724	PKHD1|USH2A|CENPF|GAS2L2	http://amigo.geneontology.org/amigo/term/GO:0036064
calmodulin binding	Gene Ontology	GO:0005516	4	114	0.000506677	0.0119976	CDK5RAP2|ASPM|UNC13B|MYLK	http://amigo.geneontology.org/amigo/term/GO:0005516
centriole-centriole cohesion	Gene Ontology	GO:0010457	2	9	0.000513598	0.0119976	CEP250|CROCC	http://amigo.geneontology.org/amigo/term/GO:0010457
protein C-terminus binding	Gene Ontology	GO:0008022	4	117	0.000556976	0.0125105	CENPF|CEP250|HSPG2|LAMA1	http://amigo.geneontology.org/amigo/term/GO:0008022
negative regulation of protein autophosphorylation	Gene Ontology	GO:0031953	2	10	0.000615074	0.0133038	PTPRC|NLRP12	http://amigo.geneontology.org/amigo/term/GO:0031953
calyx of Held	Gene Ontology	GO:0044305	2	11	0.00072544	0.0151306	UNC13B|UNC13C	http://amigo.geneontology.org/amigo/term/GO:0044305
stress fiber	Gene Ontology	GO:0001725	3	56	0.00082676	0.0166492	MYLK|XIRP2|GAS2L2	http://amigo.geneontology.org/amigo/term/GO:0001725
focal adhesion	Gene Ontology	GO:0005925	4	133	0.000886744	0.0172619	DST|PTPRC|SYNE2|XIRP2	http://amigo.geneontology.org/amigo/term/GO:0005925
animal organ morphogenesis	Gene Ontology	GO:0009887	3	59	0.0009554	0.0177503	LAMA1|LAMA3|HSPG2	http://amigo.geneontology.org/amigo/term/GO:0009887
cell-substrate adhesion	Gene Ontology	GO:0031589	2	13	0.00097262	0.0177503	FAT2|VWF	http://amigo.geneontology.org/amigo/term/GO:0031589
microtubule-based movement	Gene Ontology	GO:0007018	3	61	0.00104781	0.0185431	KIF14|STARD9|DNHD1	http://amigo.geneontology.org/amigo/term/GO:0007018
morphogenesis of an epithelium	Gene Ontology	GO:0002009	2	15	0.0012547	0.0198039	FREM2|PCDH15	http://amigo.geneontology.org/amigo/term/GO:0002009
protein localization to organelle	Gene Ontology	GO:0033365	2	15	0.0012547	0.0198039	CEP250|CROCC	http://amigo.geneontology.org/amigo/term/GO:0033365
endopeptidase inhibitor activity	Gene Ontology	GO:0004866	2	15	0.0012547	0.0198039	C3|CD109	http://amigo.geneontology.org/amigo/term/GO:0004866
positive regulation of G protein-coupled receptor signaling pathway	Gene Ontology	GO:0045745	2	15	0.0012547	0.0198039	C3|GAS2L2	http://amigo.geneontology.org/amigo/term/GO:0045745
regulation of embryonic development	Gene Ontology	GO:0045995	2	16	0.0014087	0.0216494	LAMA1|LAMA3	http://amigo.geneontology.org/amigo/term/GO:0045995
plasma membrane organization	Gene Ontology	GO:0007009	2	17	0.00157125	0.0235285	CRB1|FAT4	http://amigo.geneontology.org/amigo/term/GO:0007009
actin binding	Gene Ontology	GO:0003779	4	158	0.00164614	0.0240336	EPB41L1|DST|MYLK|CROCC	http://amigo.geneontology.org/amigo/term/GO:0003779
microtubule plus-end	Gene Ontology	GO:0035371	2	19	0.00192185	0.0273746	CDK5RAP2|GAS2L2	http://amigo.geneontology.org/amigo/term/GO:0035371
ATP binding	Gene Ontology	GO:0005524	11	1275	0.00208676	0.0286537	KIF16B|STARD9|ABCA13|DNAH5|CENPE|DNAH9|MYLK|ABCA6|ALPK2|NLRP12|KIF14	http://amigo.geneontology.org/amigo/term/GO:0005524
apical junction complex	Gene Ontology	GO:0043296	2	20	0.00210978	0.0286537	SHROOM3|CDHR2	http://amigo.geneontology.org/amigo/term/GO:0043296
actin filament binding	Gene Ontology	GO:0051015	4	173	0.00227202	0.0301559	SHROOM3|SYNE2|XIRP2|GAS2L2	http://amigo.geneontology.org/amigo/term/GO:0051015
mitotic spindle pole	Gene Ontology	GO:0097431	2	23	0.00272347	0.0353445	CDK5RAP2|ASPM	http://amigo.geneontology.org/amigo/term/GO:0097431
integrin binding	Gene Ontology	GO:0005178	3	88	0.00287672	0.0365219	VWF|LAMA3|ICAM1	http://amigo.geneontology.org/amigo/term/GO:0005178
heart morphogenesis	Gene Ontology	GO:0003007	2	25	0.00317365	0.0394343	ALPK2|FAT4	http://amigo.geneontology.org/amigo/term/GO:0003007
establishment of protein localization	Gene Ontology	GO:0045184	2	26	0.00341091	0.0414994	KIF14|USH2A	http://amigo.geneontology.org/amigo/term/GO:0045184
cell surface receptor signaling pathway	Gene Ontology	GO:0007166	3	95	0.00354592	0.0422616	ADGRE5|ADGRV1|LAMA1	http://amigo.geneontology.org/amigo/term/GO:0007166
microtubule bundle formation	Gene Ontology	GO:0001578	2	28	0.0039095	0.0447676	CDK5RAP2|GAS2L2	http://amigo.geneontology.org/amigo/term/GO:0001578
adherens junction	Gene Ontology	GO:0005912	3	100	0.00407747	0.0449291	SHROOM3|FAT2|CRB1	http://amigo.geneontology.org/amigo/term/GO:0005912
heterophilic cell-cell adhesion via plasma membrane cell adhesion molecules	Gene Ontology	GO:0007157	2	30	0.00443984	0.047143	CRB1|FAT4	http://amigo.geneontology.org/amigo/term/GO:0007157
plasma membrane	Gene Ontology	GO:0005886	15	2339	0.00569204	0.0593598	EPB41L1|DCHS2|SIRPA|GAS2L2|CUBN|CD109|CRB1|CROCC|KIF14|FAT2|UNC13B|FAT4|FRMPD1|ZNF804A|CEP295	http://amigo.geneontology.org/amigo/term/GO:0005886
centrosome	Gene Ontology	GO:0005813	5	375	0.00664103	0.0680414	PKHD1|CEP295|CEP250|CROCC|CENPF	http://amigo.geneontology.org/amigo/term/GO:0005813
cortical actin cytoskeleton	Gene Ontology	GO:0030864	2	39	0.00720861	0.0725833	SHROOM3|AKAP13	http://amigo.geneontology.org/amigo/term/GO:0030864
protein phosphorylation	Gene Ontology	GO:0006468	4	245	0.00759617	0.0740366	LAMA1|ALPK2|MYLK|AKAP13	http://amigo.geneontology.org/amigo/term/GO:0006468
midbody	Gene Ontology	GO:0030496	3	126	0.0076065	0.0740366	ASPM|CENPE|CENPF	http://amigo.geneontology.org/amigo/term/GO:0030496
non-motile cilium assembly	Gene Ontology	GO:1905515	2	42	0.00826641	0.0791407	CEP250|PCDH15	http://amigo.geneontology.org/amigo/term/GO:1905515
kidney development	Gene Ontology	GO:0001822	2	43	0.00863357	0.0800319	PKHD1|CENPF	http://amigo.geneontology.org/amigo/term/GO:0001822
photoreceptor inner segment	Gene Ontology	GO:0001917	2	43	0.00863357	0.0800319	CROCC|USH2A	http://amigo.geneontology.org/amigo/term/GO:0001917
extracellular matrix structural constituent	Gene Ontology	GO:0005201	2	44	0.00900794	0.0821975	LAMA1|LAMA3	http://amigo.geneontology.org/amigo/term/GO:0005201
collagen binding	Gene Ontology	GO:0005518	2	45	0.00938947	0.0830826	VWF|USH2A	http://amigo.geneontology.org/amigo/term/GO:0005518
negative regulation of ERK1 and ERK2 cascade	Gene Ontology	GO:0070373	2	45	0.00938947	0.0830826	PTPRC|NLRP12	http://amigo.geneontology.org/amigo/term/GO:0070373
photoreceptor outer segment	Gene Ontology	GO:0001750	2	46	0.00977811	0.0852301	VCAN|PCDH15	http://amigo.geneontology.org/amigo/term/GO:0001750
negative regulation of neuron differentiation	Gene Ontology	GO:0045665	2	49	0.0109862	0.0943522	CDK5RAP2|ASPM	http://amigo.geneontology.org/amigo/term/GO:0045665
negative regulation of NF-kappaB transcription factor activity	Gene Ontology	GO:0032088	2	52	0.0122566	0.103737	PKHD1|NLRP12	http://amigo.geneontology.org/amigo/term/GO:0032088
protein-containing complex	Gene Ontology	GO:0032991	4	291	0.0134995	0.104455	C3|CRB1|CEP250|FRMPD1	http://amigo.geneontology.org/amigo/term/GO:0032991
ATPase activity	Gene Ontology	GO:0016887	3	159	0.0140726	0.104455	ABCA6|KIF14|ABCA13	http://amigo.geneontology.org/amigo/term/GO:0016887
protein kinase binding	Gene Ontology	GO:0019901	4	305	0.0157463	0.104455	CDK5RAP2|KIF14|CEP250|PTPRC	http://amigo.geneontology.org/amigo/term/GO:0019901
stem cell development	Gene Ontology	GO:0048864	1	5	0.0184639	0.104455	PTPRC	http://amigo.geneontology.org/amigo/term/GO:0048864
nephron development	Gene Ontology	GO:0072006	1	5	0.0184639	0.104455	DCHS2	http://amigo.geneontology.org/amigo/term/GO:0072006
synaptic vesicle docking	Gene Ontology	GO:0016081	1	5	0.0184639	0.104455	UNC13B	http://amigo.geneontology.org/amigo/term/GO:0016081
dendritic cell migration	Gene Ontology	GO:0036336	1	5	0.0184639	0.104455	NLRP12	http://amigo.geneontology.org/amigo/term/GO:0036336
regulation of cysteine-type endopeptidase activity involved in apoptotic process	Gene Ontology	GO:0043281	1	5	0.0184639	0.104455	NLRP12	http://amigo.geneontology.org/amigo/term/GO:0043281
negative regulation of centriole replication	Gene Ontology	GO:0046600	1	5	0.0184639	0.104455	CDK5RAP2	http://amigo.geneontology.org/amigo/term/GO:0046600
maintenance of centrosome location	Gene Ontology	GO:0051661	1	5	0.0184639	0.104455	ASPM	http://amigo.geneontology.org/amigo/term/GO:0051661
crossover junction endodeoxyribonuclease activity	Gene Ontology	GO:0008821	1	5	0.0184639	0.104455	SLX4	http://amigo.geneontology.org/amigo/term/GO:0008821
hemidesmosome assembly	Gene Ontology	GO:0031581	1	5	0.0184639	0.104455	DST	http://amigo.geneontology.org/amigo/term/GO:0031581
spanning component of plasma membrane	Gene Ontology	GO:0044214	1	5	0.0184639	0.104455	CDHR2	http://amigo.geneontology.org/amigo/term/GO:0044214
positive regulation of humoral immune response mediated by circulating immunoglobulin	Gene Ontology	GO:0002925	1	5	0.0184639	0.104455	PTPRC	http://amigo.geneontology.org/amigo/term/GO:0002925
regulation of microvillus length	Gene Ontology	GO:0032532	1	5	0.0184639	0.104455	CDHR2	http://amigo.geneontology.org/amigo/term/GO:0032532
periciliary membrane compartment	Gene Ontology	GO:1990075	1	5	0.0184639	0.104455	USH2A	http://amigo.geneontology.org/amigo/term/GO:1990075
gamma-tubulin ring complex	Gene Ontology	GO:0008274	1	5	0.0184639	0.104455	CDK5RAP2	http://amigo.geneontology.org/amigo/term/GO:0008274
phagosome maturation	Gene Ontology	GO:0090382	1	5	0.0184639	0.104455	UNC13B	http://amigo.geneontology.org/amigo/term/GO:0090382
epithelial cell migration	Gene Ontology	GO:0010631	1	5	0.0184639	0.104455	FAT2	http://amigo.geneontology.org/amigo/term/GO:0010631
morphogenesis of a polarized epithelium	Gene Ontology	GO:0001738	1	5	0.0184639	0.104455	LAMA3	http://amigo.geneontology.org/amigo/term/GO:0001738
kinetochore microtubule	Gene Ontology	GO:0005828	1	5	0.0184639	0.104455	CENPE	http://amigo.geneontology.org/amigo/term/GO:0005828
amyloid-beta clearance	Gene Ontology	GO:0097242	1	5	0.0184639	0.104455	C3	http://amigo.geneontology.org/amigo/term/GO:0097242
positive regulation of protein localization to cilium	Gene Ontology	GO:1903566	1	5	0.0184639	0.104455	CROCC	http://amigo.geneontology.org/amigo/term/GO:1903566
telomerase activity	Gene Ontology	GO:0003720	1	5	0.0184639	0.104455	TEP1	http://amigo.geneontology.org/amigo/term/GO:0003720
activation of MAPK activity	Gene Ontology	GO:0000187	2	66	0.0189735	0.104455	MUC20|PTPRC	http://amigo.geneontology.org/amigo/term/GO:0000187
nuclear matrix	Gene Ontology	GO:0016363	2	66	0.0189735	0.104455	CENPF|TEP1	http://amigo.geneontology.org/amigo/term/GO:0016363
mitotic cell cycle	Gene Ontology	GO:0000278	2	69	0.0205743	0.104455	CENPF|CEP250	http://amigo.geneontology.org/amigo/term/GO:0000278
axoneme	Gene Ontology	GO:0005930	2	70	0.0211201	0.104455	CENPF|RSPH4A	http://amigo.geneontology.org/amigo/term/GO:0005930
condensed chromosome, centromeric region	Gene Ontology	GO:0000779	1	6	0.0215082	0.104455	CENPE	http://amigo.geneontology.org/amigo/term/GO:0000779
positive regulation of phagocytosis, engulfment	Gene Ontology	GO:0060100	1	6	0.0215082	0.104455	C3	http://amigo.geneontology.org/amigo/term/GO:0060100
positive regulation of alpha-beta T cell proliferation	Gene Ontology	GO:0046641	1	6	0.0215082	0.104455	PTPRC	http://amigo.geneontology.org/amigo/term/GO:0046641
regulation of receptor signaling pathway via JAK-STAT	Gene Ontology	GO:0046425	1	6	0.0215082	0.104455	PTPRC	http://amigo.geneontology.org/amigo/term/GO:0046425
positive regulation of protein localization to centrosome	Gene Ontology	GO:1904781	1	6	0.0215082	0.104455	CEP250	http://amigo.geneontology.org/amigo/term/GO:1904781
cardiac muscle cell development	Gene Ontology	GO:0055013	1	6	0.0215082	0.104455	ALPK2	http://amigo.geneontology.org/amigo/term/GO:0055013
synaptic vesicle clustering	Gene Ontology	GO:0097091	1	6	0.0215082	0.104455	PCLO	http://amigo.geneontology.org/amigo/term/GO:0097091
osteoclast fusion	Gene Ontology	GO:0072675	1	6	0.0215082	0.104455	CD109	http://amigo.geneontology.org/amigo/term/GO:0072675
negative regulation of cytokine-mediated signaling pathway	Gene Ontology	GO:0001960	1	6	0.0215082	0.104455	PTPRC	http://amigo.geneontology.org/amigo/term/GO:0001960
5'-flap endonuclease activity	Gene Ontology	GO:0017108	1	6	0.0215082	0.104455	SLX4	http://amigo.geneontology.org/amigo/term/GO:0017108
kinetochore binding	Gene Ontology	GO:0043515	1	6	0.0215082	0.104455	CENPE	http://amigo.geneontology.org/amigo/term/GO:0043515
cell cycle phase transition	Gene Ontology	GO:0044770	1	6	0.0215082	0.104455	PTPRC	http://amigo.geneontology.org/amigo/term/GO:0044770
semaphorin receptor complex	Gene Ontology	GO:0002116	1	6	0.0215082	0.104455	PKHD1L1	http://amigo.geneontology.org/amigo/term/GO:0002116
protein localization to synapse	Gene Ontology	GO:0035418	1	6	0.0215082	0.104455	PCLO	http://amigo.geneontology.org/amigo/term/GO:0035418
positive regulation of establishment of protein localization	Gene Ontology	GO:1904951	1	6	0.0215082	0.104455	CEP295	http://amigo.geneontology.org/amigo/term/GO:1904951
telomeric D-loop disassembly	Gene Ontology	GO:0061820	1	6	0.0215082	0.104455	SLX4	http://amigo.geneontology.org/amigo/term/GO:0061820
cytoskeleton	Gene Ontology	GO:0005856	3	190	0.0222942	0.104455	EPB41L1|FRMPD1|FRMPD2	http://amigo.geneontology.org/amigo/term/GO:0005856
Z disc	Gene Ontology	GO:0030018	2	75	0.023938	0.104455	SYNE2|XIRP2	http://amigo.geneontology.org/amigo/term/GO:0030018
phospholipid binding	Gene Ontology	GO:0005543	2	76	0.0245192	0.104455	UNC13B|UNC13C	http://amigo.geneontology.org/amigo/term/GO:0005543
microtubule minus-end	Gene Ontology	GO:0036449	1	7	0.0245433	0.104455	ASPM	http://amigo.geneontology.org/amigo/term/GO:0036449
positive regulation of gamma-delta T cell differentiation	Gene Ontology	GO:0045588	1	7	0.0245433	0.104455	PTPRC	http://amigo.geneontology.org/amigo/term/GO:0045588
heparan sulfate proteoglycan binding	Gene Ontology	GO:0043395	1	7	0.0245433	0.104455	PTPRC	http://amigo.geneontology.org/amigo/term/GO:0043395
bone marrow development	Gene Ontology	GO:0048539	1	7	0.0245433	0.104455	PTPRC	http://amigo.geneontology.org/amigo/term/GO:0048539
cardiac muscle tissue morphogenesis	Gene Ontology	GO:0055008	1	7	0.0245433	0.104455	XIRP2	http://amigo.geneontology.org/amigo/term/GO:0055008
regulation of mitotic metaphase/anaphase transition	Gene Ontology	GO:0030071	1	7	0.0245433	0.104455	CENPE	http://amigo.geneontology.org/amigo/term/GO:0030071
regulation of cilium beat frequency involved in ciliary motility	Gene Ontology	GO:0060296	1	7	0.0245433	0.104455	GAS2L2	http://amigo.geneontology.org/amigo/term/GO:0060296
righting reflex	Gene Ontology	GO:0060013	1	7	0.0245433	0.104455	PCDH15	http://amigo.geneontology.org/amigo/term/GO:0060013
epithelial structure maintenance	Gene Ontology	GO:0010669	1	7	0.0245433	0.104455	CROCC	http://amigo.geneontology.org/amigo/term/GO:0010669
ossification involved in bone maturation	Gene Ontology	GO:0043931	1	7	0.0245433	0.104455	FAT4	http://amigo.geneontology.org/amigo/term/GO:0043931
response to bacterium	Gene Ontology	GO:0009617	2	79	0.026297	0.104455	C3|CUBN	http://amigo.geneontology.org/amigo/term/GO:0009617
synaptic vesicle priming	Gene Ontology	GO:0016082	1	8	0.027569	0.104455	UNC13B	http://amigo.geneontology.org/amigo/term/GO:0016082
cytoskeletal anchor activity	Gene Ontology	GO:0008093	1	8	0.027569	0.104455	GAS2L2	http://amigo.geneontology.org/amigo/term/GO:0008093
complement activation, alternative pathway	Gene Ontology	GO:0006957	1	8	0.027569	0.104455	C3	http://amigo.geneontology.org/amigo/term/GO:0006957
cell-cell adhesion mediated by cadherin	Gene Ontology	GO:0044331	1	8	0.027569	0.104455	CDHR2	http://amigo.geneontology.org/amigo/term/GO:0044331
cell communication	Gene Ontology	GO:0007154	1	8	0.027569	0.104455	FREM2	http://amigo.geneontology.org/amigo/term/GO:0007154
positive regulation of isotype switching to IgG isotypes	Gene Ontology	GO:0048304	1	8	0.027569	0.104455	PTPRC	http://amigo.geneontology.org/amigo/term/GO:0048304
cell proliferation in forebrain	Gene Ontology	GO:0021846	1	8	0.027569	0.104455	KIF14	http://amigo.geneontology.org/amigo/term/GO:0021846
regulation of centriole replication	Gene Ontology	GO:0046599	1	8	0.027569	0.104455	CEP295	http://amigo.geneontology.org/amigo/term/GO:0046599
hemidesmosome	Gene Ontology	GO:0030056	1	8	0.027569	0.104455	DST	http://amigo.geneontology.org/amigo/term/GO:0030056
microvillus membrane	Gene Ontology	GO:0031528	1	8	0.027569	0.104455	CDHR2	http://amigo.geneontology.org/amigo/term/GO:0031528
lipid transporter activity	Gene Ontology	GO:0005319	1	8	0.027569	0.104455	ABCA6	http://amigo.geneontology.org/amigo/term/GO:0005319
complement activation	Gene Ontology	GO:0006956	1	8	0.027569	0.104455	C3	http://amigo.geneontology.org/amigo/term/GO:0006956
hepatocyte growth factor receptor signaling pathway	Gene Ontology	GO:0048012	1	8	0.027569	0.104455	MUC20	http://amigo.geneontology.org/amigo/term/GO:0048012
ciliary transition fiber	Gene Ontology	GO:0097539	1	8	0.027569	0.104455	CENPF	http://amigo.geneontology.org/amigo/term/GO:0097539
pronucleus	Gene Ontology	GO:0045120	1	8	0.027569	0.104455	CENPF	http://amigo.geneontology.org/amigo/term/GO:0045120
positive regulation of lipid storage	Gene Ontology	GO:0010884	1	8	0.027569	0.104455	C3	http://amigo.geneontology.org/amigo/term/GO:0010884
Golgi to endosome transport	Gene Ontology	GO:0006895	1	9	0.0305854	0.104455	DOPEY2	http://amigo.geneontology.org/amigo/term/GO:0006895
metal ion transport	Gene Ontology	GO:0030001	1	9	0.0305854	0.104455	ADGRV1	http://amigo.geneontology.org/amigo/term/GO:0030001
semaphorin receptor activity	Gene Ontology	GO:0017154	1	9	0.0305854	0.104455	PKHD1L1	http://amigo.geneontology.org/amigo/term/GO:0017154
semaphorin-plexin signaling pathway involved in axon guidance	Gene Ontology	GO:1902287	1	9	0.0305854	0.104455	PKHD1L1	http://amigo.geneontology.org/amigo/term/GO:1902287
flotillin complex	Gene Ontology	GO:0016600	1	9	0.0305854	0.104455	CDHR2	http://amigo.geneontology.org/amigo/term/GO:0016600
early phagosome	Gene Ontology	GO:0032009	1	9	0.0305854	0.104455	UNC13B	http://amigo.geneontology.org/amigo/term/GO:0032009
negative thymic T cell selection	Gene Ontology	GO:0045060	1	9	0.0305854	0.104455	PTPRC	http://amigo.geneontology.org/amigo/term/GO:0045060
profilin binding	Gene Ontology	GO:0005522	1	9	0.0305854	0.104455	PCLO	http://amigo.geneontology.org/amigo/term/GO:0005522
positive regulation of protein acetylation	Gene Ontology	GO:1901985	1	9	0.0305854	0.104455	CEP295	http://amigo.geneontology.org/amigo/term/GO:1901985
presynaptic active zone cytoplasmic component	Gene Ontology	GO:0098831	1	9	0.0305854	0.104455	UNC13B	http://amigo.geneontology.org/amigo/term/GO:0098831
epithelial cilium movement involved in extracellular fluid movement	Gene Ontology	GO:0003351	1	9	0.0305854	0.104455	DNAH5	http://amigo.geneontology.org/amigo/term/GO:0003351
lipoprotein transport	Gene Ontology	GO:0042953	1	9	0.0305854	0.104455	CUBN	http://amigo.geneontology.org/amigo/term/GO:0042953
metaphase plate congression	Gene Ontology	GO:0051310	1	9	0.0305854	0.104455	CENPF	http://amigo.geneontology.org/amigo/term/GO:0051310
MAP-kinase scaffold activity	Gene Ontology	GO:0005078	1	9	0.0305854	0.104455	AKAP13	http://amigo.geneontology.org/amigo/term/GO:0005078
negative regulation of wound healing	Gene Ontology	GO:0061045	1	9	0.0305854	0.104455	CD109	http://amigo.geneontology.org/amigo/term/GO:0061045
ciliary rootlet	Gene Ontology	GO:0035253	1	9	0.0305854	0.104455	CROCC	http://amigo.geneontology.org/amigo/term/GO:0035253
cellular response to light stimulus	Gene Ontology	GO:0071482	1	9	0.0305854	0.104455	CRB1	http://amigo.geneontology.org/amigo/term/GO:0071482
telomere maintenance via recombination	Gene Ontology	GO:0000722	1	9	0.0305854	0.104455	TEP1	http://amigo.geneontology.org/amigo/term/GO:0000722
synaptic vesicle maturation	Gene Ontology	GO:0016188	1	9	0.0305854	0.104455	UNC13B	http://amigo.geneontology.org/amigo/term/GO:0016188
negative regulation of cytokine secretion	Gene Ontology	GO:0050710	1	9	0.0305854	0.104455	NLRP12	http://amigo.geneontology.org/amigo/term/GO:0050710
branching involved in salivary gland morphogenesis	Gene Ontology	GO:0060445	1	9	0.0305854	0.104455	LAMA1	http://amigo.geneontology.org/amigo/term/GO:0060445
condensed chromosome outer kinetochore	Gene Ontology	GO:0000940	1	9	0.0305854	0.104455	CENPF	http://amigo.geneontology.org/amigo/term/GO:0000940
kinetochore assembly	Gene Ontology	GO:0051382	1	10	0.0335926	0.106044	CENPE	http://amigo.geneontology.org/amigo/term/GO:0051382
calcium ion import across plasma membrane	Gene Ontology	GO:0098703	1	10	0.0335926	0.106044	ADGRV1	http://amigo.geneontology.org/amigo/term/GO:0098703
morphogenesis of an epithelial sheet	Gene Ontology	GO:0002011	1	10	0.0335926	0.106044	LAMA1	http://amigo.geneontology.org/amigo/term/GO:0002011
photoreceptor cell outer segment organization	Gene Ontology	GO:0035845	1	10	0.0335926	0.106044	CRB1	http://amigo.geneontology.org/amigo/term/GO:0035845
positive regulation of stem cell proliferation	Gene Ontology	GO:2000648	1	10	0.0335926	0.106044	PTPRC	http://amigo.geneontology.org/amigo/term/GO:2000648
cilium movement involved in cell motility	Gene Ontology	GO:0060294	1	10	0.0335926	0.106044	RSPH4A	http://amigo.geneontology.org/amigo/term/GO:0060294
spindle organization	Gene Ontology	GO:0007051	1	10	0.0335926	0.106044	ASPM	http://amigo.geneontology.org/amigo/term/GO:0007051
regulation of keratinocyte differentiation	Gene Ontology	GO:0045616	1	10	0.0335926	0.106044	CD109	http://amigo.geneontology.org/amigo/term/GO:0045616
positive regulation of T cell activation	Gene Ontology	GO:0050870	1	10	0.0335926	0.106044	SIRPA	http://amigo.geneontology.org/amigo/term/GO:0050870
neuron remodeling	Gene Ontology	GO:0016322	1	10	0.0335926	0.106044	C3	http://amigo.geneontology.org/amigo/term/GO:0016322
negative regulation of adenylate cyclase activity	Gene Ontology	GO:0007194	1	10	0.0335926	0.106044	ADGRV1	http://amigo.geneontology.org/amigo/term/GO:0007194
1-phosphatidylinositol binding	Gene Ontology	GO:0005545	1	10	0.0335926	0.106044	FRMPD2	http://amigo.geneontology.org/amigo/term/GO:0005545
epithelial cell development	Gene Ontology	GO:0002064	1	10	0.0335926	0.106044	SHROOM3	http://amigo.geneontology.org/amigo/term/GO:0002064
integral component of membrane	Gene Ontology	GO:0016021	18	3697	0.0350802	0.107508	DCHS2|SIRPA|FCAMR|FREM2|CD109|CRB1|DOPEY2|ABCA6|FAT2|LRP1B|ABCA13|PTPRC|ICAM1|FAT4|ADGRV1|SYNE2|USH2A|PKHD1	http://amigo.geneontology.org/amigo/term/GO:0016021
ATP-dependent microtubule motor activity, plus-end-directed	Gene Ontology	GO:0008574	1	11	0.0365905	0.107508	KIF14	http://amigo.geneontology.org/amigo/term/GO:0008574
positive thymic T cell selection	Gene Ontology	GO:0045059	1	11	0.0365905	0.107508	PTPRC	http://amigo.geneontology.org/amigo/term/GO:0045059
axoneme assembly	Gene Ontology	GO:0035082	1	11	0.0365905	0.107508	RSPH4A	http://amigo.geneontology.org/amigo/term/GO:0035082
ATP-dependent microtubule motor activity, minus-end-directed	Gene Ontology	GO:0008569	1	11	0.0365905	0.107508	DNHD1	http://amigo.geneontology.org/amigo/term/GO:0008569
eye photoreceptor cell development	Gene Ontology	GO:0042462	1	11	0.0365905	0.107508	CRB1	http://amigo.geneontology.org/amigo/term/GO:0042462
nuclear-transcribed mRNA catabolic process	Gene Ontology	GO:0000956	1	11	0.0365905	0.107508	NBAS	http://amigo.geneontology.org/amigo/term/GO:0000956
meiotic spindle	Gene Ontology	GO:0072687	1	11	0.0365905	0.107508	ASPM	http://amigo.geneontology.org/amigo/term/GO:0072687
smooth muscle contraction	Gene Ontology	GO:0006939	1	11	0.0365905	0.107508	MYLK	http://amigo.geneontology.org/amigo/term/GO:0006939
telomerase holoenzyme complex	Gene Ontology	GO:0005697	1	11	0.0365905	0.107508	TEP1	http://amigo.geneontology.org/amigo/term/GO:0005697
meiotic nuclear membrane microtubule tethering complex	Gene Ontology	GO:0034993	1	11	0.0365905	0.107508	SYNE2	http://amigo.geneontology.org/amigo/term/GO:0034993
cell junction	Gene Ontology	GO:0030054	2	97	0.0379924	0.107508	CDK5RAP2|SLX4	http://amigo.geneontology.org/amigo/term/GO:0030054
actin filament organization	Gene Ontology	GO:0007015	2	99	0.0393948	0.107508	SHROOM3|PCDH15	http://amigo.geneontology.org/amigo/term/GO:0007015
mitotic spindle midzone	Gene Ontology	GO:1990023	1	12	0.0395793	0.107508	CENPE	http://amigo.geneontology.org/amigo/term/GO:1990023
telomerase RNA binding	Gene Ontology	GO:0070034	1	12	0.0395793	0.107508	TEP1	http://amigo.geneontology.org/amigo/term/GO:0070034
prolactin receptor binding	Gene Ontology	GO:0005148	1	12	0.0395793	0.107508	PRP6	http://amigo.geneontology.org/amigo/term/GO:0005148
lateral ventricle development	Gene Ontology	GO:0021670	1	12	0.0395793	0.107508	DNAH5	http://amigo.geneontology.org/amigo/term/GO:0021670
epithelial tube branching involved in lung morphogenesis	Gene Ontology	GO:0060441	1	12	0.0395793	0.107508	LAMA1	http://amigo.geneontology.org/amigo/term/GO:0060441
regulation of short-term neuronal synaptic plasticity	Gene Ontology	GO:0048172	1	12	0.0395793	0.107508	UNC13B	http://amigo.geneontology.org/amigo/term/GO:0048172
detection of mechanical stimulus involved in sensory perception of sound	Gene Ontology	GO:0050910	1	12	0.0395793	0.107508	PCDH15	http://amigo.geneontology.org/amigo/term/GO:0050910
positive regulation of receptor-mediated endocytosis	Gene Ontology	GO:0048260	1	12	0.0395793	0.107508	C3	http://amigo.geneontology.org/amigo/term/GO:0048260
negative regulation of protein tyrosine kinase activity	Gene Ontology	GO:0061099	1	12	0.0395793	0.107508	PTPRC	http://amigo.geneontology.org/amigo/term/GO:0061099
regulation of centrosome duplication	Gene Ontology	GO:0010824	1	12	0.0395793	0.107508	PKHD1	http://amigo.geneontology.org/amigo/term/GO:0010824
lamellipodium membrane	Gene Ontology	GO:0031258	1	12	0.0395793	0.107508	SYNE2	http://amigo.geneontology.org/amigo/term/GO:0031258
startle response	Gene Ontology	GO:0001964	1	12	0.0395793	0.107508	PCDH15	http://amigo.geneontology.org/amigo/term/GO:0001964
negative regulation of keratinocyte proliferation	Gene Ontology	GO:0010839	1	12	0.0395793	0.107508	CD109	http://amigo.geneontology.org/amigo/term/GO:0010839
leukocyte cell-cell adhesion	Gene Ontology	GO:0007159	1	12	0.0395793	0.107508	PTPRC	http://amigo.geneontology.org/amigo/term/GO:0007159
sensory perception of sound	Gene Ontology	GO:0007605	2	102	0.0415349	0.111455	ADGRV1|USH2A	http://amigo.geneontology.org/amigo/term/GO:0007605
natural killer cell differentiation	Gene Ontology	GO:0001779	1	13	0.0425589	0.111455	PTPRC	http://amigo.geneontology.org/amigo/term/GO:0001779
filopodium membrane	Gene Ontology	GO:0031527	1	13	0.0425589	0.111455	SYNE2	http://amigo.geneontology.org/amigo/term/GO:0031527
alpha-actinin binding	Gene Ontology	GO:0051393	1	13	0.0425589	0.111455	XIRP2	http://amigo.geneontology.org/amigo/term/GO:0051393
resolution of meiotic recombination intermediates	Gene Ontology	GO:0000712	1	13	0.0425589	0.111455	SLX4	http://amigo.geneontology.org/amigo/term/GO:0000712
parallel fiber to Purkinje cell synapse	Gene Ontology	GO:0098688	1	13	0.0425589	0.111455	UNC13C	http://amigo.geneontology.org/amigo/term/GO:0098688
cAMP-mediated signaling	Gene Ontology	GO:0019933	1	13	0.0425589	0.111455	PCLO	http://amigo.geneontology.org/amigo/term/GO:0019933
regulation of TOR signaling	Gene Ontology	GO:0032006	1	13	0.0425589	0.111455	PKHD1	http://amigo.geneontology.org/amigo/term/GO:0032006
structural molecule activity	Gene Ontology	GO:0005198	2	105	0.0437179	0.11219	EPB41L1|DST	http://amigo.geneontology.org/amigo/term/GO:0005198
cellular response to extracellular stimulus	Gene Ontology	GO:0031668	1	14	0.0455293	0.11219	PTPRC	http://amigo.geneontology.org/amigo/term/GO:0031668
centriole replication	Gene Ontology	GO:0007099	1	14	0.0455293	0.11219	CDK5RAP2	http://amigo.geneontology.org/amigo/term/GO:0007099
establishment or maintenance of epithelial cell apical/basal polarity	Gene Ontology	GO:0045197	1	14	0.0455293	0.11219	CRB1	http://amigo.geneontology.org/amigo/term/GO:0045197
regulation of G1/S transition of mitotic cell cycle	Gene Ontology	GO:2000045	1	14	0.0455293	0.11219	KIF14	http://amigo.geneontology.org/amigo/term/GO:2000045
protein kinase A binding	Gene Ontology	GO:0051018	1	14	0.0455293	0.11219	AKAP13	http://amigo.geneontology.org/amigo/term/GO:0051018
establishment of epithelial cell apical/basal polarity	Gene Ontology	GO:0045198	1	14	0.0455293	0.11219	LAMA1	http://amigo.geneontology.org/amigo/term/GO:0045198
regulation of myelination	Gene Ontology	GO:0031641	1	14	0.0455293	0.11219	KIF14	http://amigo.geneontology.org/amigo/term/GO:0031641
cell-cell junction organization	Gene Ontology	GO:0045216	1	14	0.0455293	0.11219	XIRP2	http://amigo.geneontology.org/amigo/term/GO:0045216
Flemming body	Gene Ontology	GO:0090543	1	14	0.0455293	0.11219	KIF14	http://amigo.geneontology.org/amigo/term/GO:0090543
regulation of cytoskeleton organization	Gene Ontology	GO:0051493	1	14	0.0455293	0.11219	CNTRL	http://amigo.geneontology.org/amigo/term/GO:0051493
outer dynein arm assembly	Gene Ontology	GO:0036158	1	14	0.0455293	0.11219	DNAH5	http://amigo.geneontology.org/amigo/term/GO:0036158
glial cell differentiation	Gene Ontology	GO:0010001	1	14	0.0455293	0.11219	CRB1	http://amigo.geneontology.org/amigo/term/GO:0010001
auditory receptor cell stereocilium organization	Gene Ontology	GO:0060088	1	14	0.0455293	0.11219	PCDH15	http://amigo.geneontology.org/amigo/term/GO:0060088
spectrin binding	Gene Ontology	GO:0030507	1	15	0.0484907	0.114188	PTPRC	http://amigo.geneontology.org/amigo/term/GO:0030507
intermediate filament cytoskeleton organization	Gene Ontology	GO:0045104	1	15	0.0484907	0.114188	DST	http://amigo.geneontology.org/amigo/term/GO:0045104
GTP-dependent protein binding	Gene Ontology	GO:0030742	1	15	0.0484907	0.114188	UNC13B	http://amigo.geneontology.org/amigo/term/GO:0030742
blood vessel morphogenesis	Gene Ontology	GO:0048514	1	15	0.0484907	0.114188	LAMA1	http://amigo.geneontology.org/amigo/term/GO:0048514
phosphatidylinositol phospholipase C activity	Gene Ontology	GO:0004435	1	15	0.0484907	0.114188	PLCH1	http://amigo.geneontology.org/amigo/term/GO:0004435
calcium-mediated signaling using intracellular calcium source	Gene Ontology	GO:0035584	1	15	0.0484907	0.114188	PTPRC	http://amigo.geneontology.org/amigo/term/GO:0035584
positive regulation of cell-cell adhesion	Gene Ontology	GO:0022409	1	15	0.0484907	0.114188	SIRPA	http://amigo.geneontology.org/amigo/term/GO:0022409
transforming growth factor beta binding	Gene Ontology	GO:0050431	1	15	0.0484907	0.114188	CD109	http://amigo.geneontology.org/amigo/term/GO:0050431
dynein complex binding	Gene Ontology	GO:0070840	1	15	0.0484907	0.114188	CENPF	http://amigo.geneontology.org/amigo/term/GO:0070840
positive regulation of cilium assembly	Gene Ontology	GO:0045724	1	15	0.0484907	0.114188	CROCC	http://amigo.geneontology.org/amigo/term/GO:0045724
hippo signaling	Gene Ontology	GO:0035329	1	15	0.0484907	0.114188	FAT4	http://amigo.geneontology.org/amigo/term/GO:0035329
heart development	Gene Ontology	GO:0007507	2	113	0.0497417	0.116197	FREM2|DNAH5	http://amigo.geneontology.org/amigo/term/GO:0007507
actin cytoskeleton organization	Gene Ontology	GO:0030036	2	114	0.0505148	0.117354	SHROOM3|XIRP2	http://amigo.geneontology.org/amigo/term/GO:0030036
axon guidance	Gene Ontology	GO:0007411	2	115	0.0512922	0.117354	LAMA1|LAMA3	http://amigo.geneontology.org/amigo/term/GO:0007411
olfactory bulb development	Gene Ontology	GO:0021772	1	16	0.0514429	0.117354	KIF14	http://amigo.geneontology.org/amigo/term/GO:0021772
positive regulation of lactation	Gene Ontology	GO:1903489	1	16	0.0514429	0.117354	PRP6	http://amigo.geneontology.org/amigo/term/GO:1903489
heterotypic cell-cell adhesion	Gene Ontology	GO:0034113	1	16	0.0514429	0.117354	PTPRC	http://amigo.geneontology.org/amigo/term/GO:0034113
sarcoplasmic reticulum	Gene Ontology	GO:0016529	1	16	0.0514429	0.117354	SYNE2	http://amigo.geneontology.org/amigo/term/GO:0016529
basolateral plasma membrane	Gene Ontology	GO:0016323	2	117	0.0528599	0.119554	ALPK2|FRMPD2	http://amigo.geneontology.org/amigo/term/GO:0016323
regulation of cilium assembly	Gene Ontology	GO:1902017	1	17	0.0543861	0.119554	SYNE2	http://amigo.geneontology.org/amigo/term/GO:1902017
innervation	Gene Ontology	GO:0060384	1	17	0.0543861	0.119554	UNC13B	http://amigo.geneontology.org/amigo/term/GO:0060384
cardiac muscle cell differentiation	Gene Ontology	GO:0055007	1	17	0.0543861	0.119554	AKAP13	http://amigo.geneontology.org/amigo/term/GO:0055007
T cell proliferation	Gene Ontology	GO:0042098	1	17	0.0543861	0.119554	PTPRC	http://amigo.geneontology.org/amigo/term/GO:0042098
centrosome localization	Gene Ontology	GO:0051642	1	17	0.0543861	0.119554	SYNE2	http://amigo.geneontology.org/amigo/term/GO:0051642
response to nutrient levels	Gene Ontology	GO:0031667	1	17	0.0543861	0.119554	PRP6	http://amigo.geneontology.org/amigo/term/GO:0031667
inner ear receptor cell stereocilium organization	Gene Ontology	GO:0060122	1	17	0.0543861	0.119554	FAT4	http://amigo.geneontology.org/amigo/term/GO:0060122
positive regulation of neuroblast proliferation	Gene Ontology	GO:0002052	1	17	0.0543861	0.119554	ASPM	http://amigo.geneontology.org/amigo/term/GO:0002052
developmental growth	Gene Ontology	GO:0048589	1	18	0.0573203	0.119554	ASPM	http://amigo.geneontology.org/amigo/term/GO:0048589
G-protein alpha-subunit binding	Gene Ontology	GO:0001965	1	18	0.0573203	0.119554	GAS2L2	http://amigo.geneontology.org/amigo/term/GO:0001965
myosin binding	Gene Ontology	GO:0017022	1	18	0.0573203	0.119554	USH2A	http://amigo.geneontology.org/amigo/term/GO:0017022
ventricular system development	Gene Ontology	GO:0021591	1	18	0.0573203	0.119554	CENPF	http://amigo.geneontology.org/amigo/term/GO:0021591
pericentriolar material	Gene Ontology	GO:0000242	1	18	0.0573203	0.119554	CDK5RAP2	http://amigo.geneontology.org/amigo/term/GO:0000242
retina layer formation	Gene Ontology	GO:0010842	1	18	0.0573203	0.119554	CRB1	http://amigo.geneontology.org/amigo/term/GO:0010842
dynein complex	Gene Ontology	GO:0030286	1	18	0.0573203	0.119554	DNHD1	http://amigo.geneontology.org/amigo/term/GO:0030286
cellular response to glucose stimulus	Gene Ontology	GO:0071333	1	18	0.0573203	0.119554	UNC13B	http://amigo.geneontology.org/amigo/term/GO:0071333
dynein light intermediate chain binding	Gene Ontology	GO:0051959	1	18	0.0573203	0.119554	DNHD1	http://amigo.geneontology.org/amigo/term/GO:0051959
ankyrin binding	Gene Ontology	GO:0030506	1	18	0.0573203	0.119554	PTPRC	http://amigo.geneontology.org/amigo/term/GO:0030506
detection of light stimulus involved in visual perception	Gene Ontology	GO:0050908	1	18	0.0573203	0.119554	CRB1	http://amigo.geneontology.org/amigo/term/GO:0050908
negative regulation of NIK/NF-kappaB signaling	Gene Ontology	GO:1901223	1	18	0.0573203	0.119554	NLRP12	http://amigo.geneontology.org/amigo/term/GO:1901223
regulation of ERK1 and ERK2 cascade	Gene Ontology	GO:0070372	1	18	0.0573203	0.119554	PKHD1	http://amigo.geneontology.org/amigo/term/GO:0070372
dendritic shaft	Gene Ontology	GO:0043198	1	18	0.0573203	0.119554	ZNF804A	http://amigo.geneontology.org/amigo/term/GO:0043198
negative regulation of endopeptidase activity	Gene Ontology	GO:0010951	2	125	0.0592981	0.122164	C3|CD109	http://amigo.geneontology.org/amigo/term/GO:0010951
cellular response to cytokine stimulus	Gene Ontology	GO:0071345	1	19	0.0602454	0.122164	NLRP12	http://amigo.geneontology.org/amigo/term/GO:0071345
syntaxin-1 binding	Gene Ontology	GO:0017075	1	19	0.0602454	0.122164	UNC13B	http://amigo.geneontology.org/amigo/term/GO:0017075
positive regulation of microtubule polymerization	Gene Ontology	GO:0031116	1	19	0.0602454	0.122164	CDK5RAP2	http://amigo.geneontology.org/amigo/term/GO:0031116
oogenesis	Gene Ontology	GO:0048477	1	19	0.0602454	0.122164	ASPM	http://amigo.geneontology.org/amigo/term/GO:0048477
terminal bouton	Gene Ontology	GO:0043195	1	19	0.0602454	0.122164	UNC13B	http://amigo.geneontology.org/amigo/term/GO:0043195
hyaluronic acid binding	Gene Ontology	GO:0005540	1	19	0.0602454	0.122164	VCAN	http://amigo.geneontology.org/amigo/term/GO:0005540
digestive tract development	Gene Ontology	GO:0048565	1	19	0.0602454	0.122164	FAT4	http://amigo.geneontology.org/amigo/term/GO:0048565
positive regulation of cell population proliferation	Gene Ontology	GO:0008284	3	286	0.0610405	0.123348	PRP6|PKHD1|KIF14	http://amigo.geneontology.org/amigo/term/GO:0008284
synaptic transmission, glutamatergic	Gene Ontology	GO:0035249	1	20	0.0631616	0.125892	UNC13B	http://amigo.geneontology.org/amigo/term/GO:0035249
positive regulation of T cell mediated cytotoxicity	Gene Ontology	GO:0001916	1	20	0.0631616	0.125892	PTPRC	http://amigo.geneontology.org/amigo/term/GO:0001916
complement activation, classical pathway	Gene Ontology	GO:0006958	1	20	0.0631616	0.125892	C3	http://amigo.geneontology.org/amigo/term/GO:0006958
positive regulation of extrinsic apoptotic signaling pathway	Gene Ontology	GO:2001238	1	20	0.0631616	0.125892	PTPRC	http://amigo.geneontology.org/amigo/term/GO:2001238
membrane	Gene Ontology	GO:0016020	4	482	0.0646434	0.128187	ADGRV1|DST|PLCH1|LAMA1	http://amigo.geneontology.org/amigo/term/GO:0016020
dynein intermediate chain binding	Gene Ontology	GO:0045505	1	21	0.0660688	0.128187	DNHD1	http://amigo.geneontology.org/amigo/term/GO:0045505
platelet activation	Gene Ontology	GO:0030168	1	21	0.0660688	0.128187	VWF	http://amigo.geneontology.org/amigo/term/GO:0030168
actomyosin structure organization	Gene Ontology	GO:0031032	1	21	0.0660688	0.128187	EPB41L1	http://amigo.geneontology.org/amigo/term/GO:0031032
establishment of cell polarity	Gene Ontology	GO:0030010	1	21	0.0660688	0.128187	ALPK2	http://amigo.geneontology.org/amigo/term/GO:0030010
regulation of G protein-coupled receptor signaling pathway	Gene Ontology	GO:0008277	1	21	0.0660688	0.128187	FRMPD1	http://amigo.geneontology.org/amigo/term/GO:0008277
spindle midzone	Gene Ontology	GO:0051233	1	21	0.0660688	0.128187	KIF14	http://amigo.geneontology.org/amigo/term/GO:0051233
hippocampal mossy fiber to CA3 synapse	Gene Ontology	GO:0098686	1	21	0.0660688	0.128187	UNC13B	http://amigo.geneontology.org/amigo/term/GO:0098686
ventricular septum development	Gene Ontology	GO:0003281	1	22	0.0689671	0.130346	XIRP2	http://amigo.geneontology.org/amigo/term/GO:0003281
stereocilium	Gene Ontology	GO:0032420	1	22	0.0689671	0.130346	PCDH15	http://amigo.geneontology.org/amigo/term/GO:0032420
neuronal stem cell population maintenance	Gene Ontology	GO:0097150	1	22	0.0689671	0.130346	ASPM	http://amigo.geneontology.org/amigo/term/GO:0097150
presynaptic active zone	Gene Ontology	GO:0048786	1	22	0.0689671	0.130346	UNC13B	http://amigo.geneontology.org/amigo/term/GO:0048786
gene expression	Gene Ontology	GO:0010467	1	22	0.0689671	0.130346	CRB1	http://amigo.geneontology.org/amigo/term/GO:0010467
positive regulation of axonogenesis	Gene Ontology	GO:0050772	1	22	0.0689671	0.130346	PKHD1L1	http://amigo.geneontology.org/amigo/term/GO:0050772
actin monomer binding	Gene Ontology	GO:0003785	1	22	0.0689671	0.130346	COBLL1	http://amigo.geneontology.org/amigo/term/GO:0003785
negative regulation of microtubule depolymerization	Gene Ontology	GO:0007026	1	22	0.0689671	0.130346	GAS2L2	http://amigo.geneontology.org/amigo/term/GO:0007026
enzyme activator activity	Gene Ontology	GO:0008047	1	23	0.0718565	0.13322	SLX4	http://amigo.geneontology.org/amigo/term/GO:0008047
blood vessel remodeling	Gene Ontology	GO:0001974	1	23	0.0718565	0.13322	CRB1	http://amigo.geneontology.org/amigo/term/GO:0001974
gamma-tubulin binding	Gene Ontology	GO:0043015	1	23	0.0718565	0.13322	CDK5RAP2	http://amigo.geneontology.org/amigo/term/GO:0043015
negative regulation of cell adhesion	Gene Ontology	GO:0007162	1	23	0.0718565	0.13322	PKHD1L1	http://amigo.geneontology.org/amigo/term/GO:0007162
neuromuscular junction development	Gene Ontology	GO:0007528	1	23	0.0718565	0.13322	UNC13B	http://amigo.geneontology.org/amigo/term/GO:0007528
mammary gland development	Gene Ontology	GO:0030879	1	24	0.0747371	0.135128	PRP6	http://amigo.geneontology.org/amigo/term/GO:0030879
cortical actin cytoskeleton organization	Gene Ontology	GO:0030866	1	24	0.0747371	0.135128	EPB41L1	http://amigo.geneontology.org/amigo/term/GO:0030866
positive regulation of vascular endothelial growth factor production	Gene Ontology	GO:0010575	1	24	0.0747371	0.135128	C3	http://amigo.geneontology.org/amigo/term/GO:0010575
endodermal cell differentiation	Gene Ontology	GO:0035987	1	24	0.0747371	0.135128	LAMA3	http://amigo.geneontology.org/amigo/term/GO:0035987
regulation of Rho protein signal transduction	Gene Ontology	GO:0035023	1	24	0.0747371	0.135128	AKAP13	http://amigo.geneontology.org/amigo/term/GO:0035023
interstrand cross-link repair	Gene Ontology	GO:0036297	1	24	0.0747371	0.135128	SLX4	http://amigo.geneontology.org/amigo/term/GO:0036297
positive regulation of Rho protein signal transduction	Gene Ontology	GO:0035025	1	24	0.0747371	0.135128	AKAP13	http://amigo.geneontology.org/amigo/term/GO:0035025
regulation of exocytosis	Gene Ontology	GO:0017157	1	24	0.0747371	0.135128	PCLO	http://amigo.geneontology.org/amigo/term/GO:0017157
cell division	Gene Ontology	GO:0051301	2	144	0.0755819	0.136234	KIF14|ASPM	http://amigo.geneontology.org/amigo/term/GO:0051301
release of sequestered calcium ion into cytosol	Gene Ontology	GO:0051209	1	25	0.0776088	0.139029	PTPRC	http://amigo.geneontology.org/amigo/term/GO:0051209
negative regulation of interleukin-6 production	Gene Ontology	GO:0032715	1	25	0.0776088	0.139029	NLRP12	http://amigo.geneontology.org/amigo/term/GO:0032715
cell-cell adhesion via plasma-membrane adhesion molecules	Gene Ontology	GO:0098742	1	26	0.0804717	0.14241	CDHR2	http://amigo.geneontology.org/amigo/term/GO:0098742
positive regulation of receptor signaling pathway via JAK-STAT	Gene Ontology	GO:0046427	1	26	0.0804717	0.14241	PRP6	http://amigo.geneontology.org/amigo/term/GO:0046427
spindle assembly	Gene Ontology	GO:0051225	1	26	0.0804717	0.14241	STARD9	http://amigo.geneontology.org/amigo/term/GO:0051225
catenin complex	Gene Ontology	GO:0016342	1	26	0.0804717	0.14241	CDHR2	http://amigo.geneontology.org/amigo/term/GO:0016342
positive regulation of cytokinesis	Gene Ontology	GO:0032467	1	27	0.0833258	0.144398	KIF14	http://amigo.geneontology.org/amigo/term/GO:0032467
positive regulation of protein secretion	Gene Ontology	GO:0050714	1	27	0.0833258	0.144398	UNC13B	http://amigo.geneontology.org/amigo/term/GO:0050714
mitotic metaphase plate congression	Gene Ontology	GO:0007080	1	27	0.0833258	0.144398	KIF14	http://amigo.geneontology.org/amigo/term/GO:0007080
insulin secretion	Gene Ontology	GO:0030073	1	27	0.0833258	0.144398	PCLO	http://amigo.geneontology.org/amigo/term/GO:0030073
cytoskeletal protein binding	Gene Ontology	GO:0008092	1	27	0.0833258	0.144398	CNTRL	http://amigo.geneontology.org/amigo/term/GO:0008092
establishment of mitotic spindle orientation	Gene Ontology	GO:0000132	1	27	0.0833258	0.144398	CDK5RAP2	http://amigo.geneontology.org/amigo/term/GO:0000132
nucleotide-excision repair	Gene Ontology	GO:0006289	1	27	0.0833258	0.144398	SLX4	http://amigo.geneontology.org/amigo/term/GO:0006289
receptor complex	Gene Ontology	GO:0043235	2	155	0.0855847	0.147146	ADGRV1|LRP1B	http://amigo.geneontology.org/amigo/term/GO:0043235
cognition	Gene Ontology	GO:0050890	1	28	0.0861711	0.147146	DOPEY2	http://amigo.geneontology.org/amigo/term/GO:0050890
B cell receptor signaling pathway	Gene Ontology	GO:0050853	1	28	0.0861711	0.147146	PTPRC	http://amigo.geneontology.org/amigo/term/GO:0050853
intermediate filament cytoskeleton	Gene Ontology	GO:0045111	1	28	0.0861711	0.147146	SYNE2	http://amigo.geneontology.org/amigo/term/GO:0045111
kinesin complex	Gene Ontology	GO:0005871	1	28	0.0861711	0.147146	KIF14	http://amigo.geneontology.org/amigo/term/GO:0005871
actin cytoskeleton	Gene Ontology	GO:0015629	2	156	0.0865131	0.147299	AKAP13|CROCC	http://amigo.geneontology.org/amigo/term/GO:0015629
Rho guanyl-nucleotide exchange factor activity	Gene Ontology	GO:0005089	1	29	0.0890077	0.148941	AKAP13	http://amigo.geneontology.org/amigo/term/GO:0005089
eye development	Gene Ontology	GO:0001654	1	29	0.0890077	0.148941	FREM2	http://amigo.geneontology.org/amigo/term/GO:0001654
female pregnancy	Gene Ontology	GO:0007565	1	29	0.0890077	0.148941	PRP6	http://amigo.geneontology.org/amigo/term/GO:0007565
inner ear development	Gene Ontology	GO:0048839	1	29	0.0890077	0.148941	FREM2	http://amigo.geneontology.org/amigo/term/GO:0048839
camera-type eye development	Gene Ontology	GO:0043010	1	29	0.0890077	0.148941	LAMA1	http://amigo.geneontology.org/amigo/term/GO:0043010
brush border membrane	Gene Ontology	GO:0031526	1	29	0.0890077	0.148941	CDHR2	http://amigo.geneontology.org/amigo/term/GO:0031526
kinesin binding	Gene Ontology	GO:0019894	1	30	0.0918356	0.151932	CROCC	http://amigo.geneontology.org/amigo/term/GO:0019894
negative regulation of protein kinase B signaling	Gene Ontology	GO:0051898	1	30	0.0918356	0.151932	PKHD1	http://amigo.geneontology.org/amigo/term/GO:0051898
positive regulation of protein kinase activity	Gene Ontology	GO:0045860	1	30	0.0918356	0.151932	CENPE	http://amigo.geneontology.org/amigo/term/GO:0045860
regulation of cell growth	Gene Ontology	GO:0001558	1	30	0.0918356	0.151932	KIF14	http://amigo.geneontology.org/amigo/term/GO:0001558
adult walking behavior	Gene Ontology	GO:0007628	1	31	0.0946548	0.155714	PCDH15	http://amigo.geneontology.org/amigo/term/GO:0007628
microtubule	Gene Ontology	GO:0005874	2	167	0.0969225	0.158994	KIF14|GAS2L2	http://amigo.geneontology.org/amigo/term/GO:0005874
mitotic spindle organization	Gene Ontology	GO:0007052	1	32	0.0974654	0.158994	CENPE	http://amigo.geneontology.org/amigo/term/GO:0007052
synapse assembly	Gene Ontology	GO:0007416	1	32	0.0974654	0.158994	CDHR2	http://amigo.geneontology.org/amigo/term/GO:0007416
endosome	Gene Ontology	GO:0005768	2	168	0.0978859	0.159235	CUBN|DOPEY2	http://amigo.geneontology.org/amigo/term/GO:0005768
hair follicle development	Gene Ontology	GO:0001942	1	33	0.100267	0.161757	CD109	http://amigo.geneontology.org/amigo/term/GO:0001942
ATPase-coupled transmembrane transporter activity	Gene Ontology	GO:0042626	1	33	0.100267	0.161757	ABCA6	http://amigo.geneontology.org/amigo/term/GO:0042626
phosphatidylinositol-mediated signaling	Gene Ontology	GO:0048015	1	33	0.100267	0.161757	PLCH1	http://amigo.geneontology.org/amigo/term/GO:0048015
signaling receptor binding	Gene Ontology	GO:0005102	2	171	0.100793	0.162157	LAMA1|PTPRC	http://amigo.geneontology.org/amigo/term/GO:0005102
axon	Gene Ontology	GO:0030424	2	173	0.102744	0.163998	ADGRV1|PCLO	http://amigo.geneontology.org/amigo/term/GO:0030424
clathrin-coated pit	Gene Ontology	GO:0005905	1	34	0.103061	0.163998	CUBN	http://amigo.geneontology.org/amigo/term/GO:0005905
positive regulation of phagocytosis	Gene Ontology	GO:0050766	1	34	0.103061	0.163998	SIRPA	http://amigo.geneontology.org/amigo/term/GO:0050766
bone development	Gene Ontology	GO:0060348	1	34	0.103061	0.163998	AKAP13	http://amigo.geneontology.org/amigo/term/GO:0060348
positive regulation of tumor necrosis factor production	Gene Ontology	GO:0032760	1	35	0.105845	0.166614	PTPRC	http://amigo.geneontology.org/amigo/term/GO:0032760
branching involved in ureteric bud morphogenesis	Gene Ontology	GO:0001658	1	35	0.105845	0.166614	FAT4	http://amigo.geneontology.org/amigo/term/GO:0001658
determination of left/right symmetry	Gene Ontology	GO:0007368	1	35	0.105845	0.166614	DNAH5	http://amigo.geneontology.org/amigo/term/GO:0007368
lipid transport	Gene Ontology	GO:0006869	1	35	0.105845	0.166614	ABCA6	http://amigo.geneontology.org/amigo/term/GO:0006869
B cell proliferation	Gene Ontology	GO:0042100	1	36	0.108622	0.16916	PTPRC	http://amigo.geneontology.org/amigo/term/GO:0042100
positive regulation of B cell proliferation	Gene Ontology	GO:0030890	1	36	0.108622	0.16916	PTPRC	http://amigo.geneontology.org/amigo/term/GO:0030890
photoreceptor connecting cilium	Gene Ontology	GO:0032391	1	36	0.108622	0.16916	USH2A	http://amigo.geneontology.org/amigo/term/GO:0032391
fibroblast growth factor receptor signaling pathway	Gene Ontology	GO:0008543	1	36	0.108622	0.16916	FAT4	http://amigo.geneontology.org/amigo/term/GO:0008543
receptor-mediated endocytosis	Gene Ontology	GO:0006898	1	37	0.111389	0.172094	CUBN	http://amigo.geneontology.org/amigo/term/GO:0006898
fatty acid metabolic process	Gene Ontology	GO:0006631	1	37	0.111389	0.172094	C3	http://amigo.geneontology.org/amigo/term/GO:0006631
brush border	Gene Ontology	GO:0005903	1	37	0.111389	0.172094	CUBN	http://amigo.geneontology.org/amigo/term/GO:0005903
cytoplasmic microtubule organization	Gene Ontology	GO:0031122	1	38	0.114149	0.174054	DST	http://amigo.geneontology.org/amigo/term/GO:0031122
presynaptic membrane	Gene Ontology	GO:0042734	1	38	0.114149	0.174054	UNC13B	http://amigo.geneontology.org/amigo/term/GO:0042734
cleavage furrow	Gene Ontology	GO:0032154	1	38	0.114149	0.174054	MYLK	http://amigo.geneontology.org/amigo/term/GO:0032154
negative regulation of I-kappaB kinase/NF-kappaB signaling	Gene Ontology	GO:0043124	1	38	0.114149	0.174054	NLRP12	http://amigo.geneontology.org/amigo/term/GO:0043124
structural constituent of cytoskeleton	Gene Ontology	GO:0005200	1	38	0.114149	0.174054	CROCC	http://amigo.geneontology.org/amigo/term/GO:0005200
bicellular tight junction assembly	Gene Ontology	GO:0070830	1	39	0.116899	0.176863	FRMPD2	http://amigo.geneontology.org/amigo/term/GO:0070830
SCF-dependent proteasomal ubiquitin-dependent protein catabolic process	Gene Ontology	GO:0031146	1	39	0.116899	0.176863	KIF14	http://amigo.geneontology.org/amigo/term/GO:0031146
hippocampus development	Gene Ontology	GO:0021766	1	40	0.119641	0.180079	KIF14	http://amigo.geneontology.org/amigo/term/GO:0021766
retrograde vesicle-mediated transport, Golgi to endoplasmic reticulum	Gene Ontology	GO:0006890	1	40	0.119641	0.180079	NBAS	http://amigo.geneontology.org/amigo/term/GO:0006890
catalytic activity	Gene Ontology	GO:0003824	1	41	0.122375	0.183249	NWD1	http://amigo.geneontology.org/amigo/term/GO:0003824
endocytic vesicle	Gene Ontology	GO:0030139	1	41	0.122375	0.183249	CUBN	http://amigo.geneontology.org/amigo/term/GO:0030139
wound healing	Gene Ontology	GO:0042060	1	42	0.125101	0.186375	DST	http://amigo.geneontology.org/amigo/term/GO:0042060
SNARE binding	Gene Ontology	GO:0000149	1	42	0.125101	0.186375	NBAS	http://amigo.geneontology.org/amigo/term/GO:0000149
chromosome segregation	Gene Ontology	GO:0007059	1	43	0.127818	0.189178	CDK5RAP2	http://amigo.geneontology.org/amigo/term/GO:0007059
regulation of GTPase activity	Gene Ontology	GO:0043087	1	43	0.127818	0.189178	PKHD1L1	http://amigo.geneontology.org/amigo/term/GO:0043087
negative regulation of protein phosphorylation	Gene Ontology	GO:0001933	1	44	0.130527	0.191046	CD109	http://amigo.geneontology.org/amigo/term/GO:0001933
activation of protein kinase activity	Gene Ontology	GO:0032147	1	44	0.130527	0.191046	KIF14	http://amigo.geneontology.org/amigo/term/GO:0032147
cellular protein localization	Gene Ontology	GO:0034613	1	44	0.130527	0.191046	CRB1	http://amigo.geneontology.org/amigo/term/GO:0034613
negative regulation of protein kinase activity	Gene Ontology	GO:0006469	1	45	0.133227	0.194511	PTPRC	http://amigo.geneontology.org/amigo/term/GO:0006469
synaptic vesicle membrane	Gene Ontology	GO:0030672	1	46	0.135919	0.197455	UNC13B	http://amigo.geneontology.org/amigo/term/GO:0030672
blood coagulation	Gene Ontology	GO:0007596	1	46	0.135919	0.197455	VWF	http://amigo.geneontology.org/amigo/term/GO:0007596
DNA replication	Gene Ontology	GO:0006260	1	47	0.138603	0.198392	SLX4	http://amigo.geneontology.org/amigo/term/GO:0006260
epithelial cell differentiation	Gene Ontology	GO:0030855	1	47	0.138603	0.198392	CDHR2	http://amigo.geneontology.org/amigo/term/GO:0030855
positive regulation of catalytic activity	Gene Ontology	GO:0043085	1	47	0.138603	0.198392	SLX4	http://amigo.geneontology.org/amigo/term/GO:0043085
embryonic digit morphogenesis	Gene Ontology	GO:0042733	1	47	0.138603	0.198392	FREM2	http://amigo.geneontology.org/amigo/term/GO:0042733
negative regulation of transforming growth factor beta receptor signaling pathway	Gene Ontology	GO:0030512	1	47	0.138603	0.198392	CD109	http://amigo.geneontology.org/amigo/term/GO:0030512
cadherin binding	Gene Ontology	GO:0045296	1	48	0.141279	0.201728	CDHR2	http://amigo.geneontology.org/amigo/term/GO:0045296
microvillus	Gene Ontology	GO:0005902	1	49	0.143946	0.20404	CRB1	http://amigo.geneontology.org/amigo/term/GO:0005902
flagellated sperm motility	Gene Ontology	GO:0030317	1	49	0.143946	0.20404	DNAH5	http://amigo.geneontology.org/amigo/term/GO:0030317
substrate adhesion-dependent cell spreading	Gene Ontology	GO:0034446	1	49	0.143946	0.20404	KIF14	http://amigo.geneontology.org/amigo/term/GO:0034446
glutamatergic synapse	Gene Ontology	GO:0098978	2	215	0.145843	0.206228	UNC13B|PCLO	http://amigo.geneontology.org/amigo/term/GO:0098978
positive regulation of peptidyl-tyrosine phosphorylation	Gene Ontology	GO:0050731	1	50	0.146605	0.206307	PTPRC	http://amigo.geneontology.org/amigo/term/GO:0050731
GABA-ergic synapse	Gene Ontology	GO:0098982	1	50	0.146605	0.206307	PCLO	http://amigo.geneontology.org/amigo/term/GO:0098982
cytosol	Gene Ontology	GO:0005829	11	2482	0.148412	0.208347	CEP295|SLX4|CD109|TOPAZ1|DOPEY2|CROCC|KIF14|PLCH1|UNC13B|AKAP13|CENPE	http://amigo.geneontology.org/amigo/term/GO:0005829
positive regulation of NIK/NF-kappaB signaling	Gene Ontology	GO:1901224	1	51	0.149256	0.20903	NLRP12	http://amigo.geneontology.org/amigo/term/GO:1901224
male gonad development	Gene Ontology	GO:0008584	1	52	0.151899	0.21071	ASPM	http://amigo.geneontology.org/amigo/term/GO:0008584
nuclear chromosome, telomeric region	Gene Ontology	GO:0000784	1	52	0.151899	0.21071	SLX4	http://amigo.geneontology.org/amigo/term/GO:0000784
intermediate filament	Gene Ontology	GO:0005882	1	52	0.151899	0.21071	DST	http://amigo.geneontology.org/amigo/term/GO:0005882
transmembrane transport	Gene Ontology	GO:0055085	2	221	0.152277	0.210734	ABCA6|ABCA13	http://amigo.geneontology.org/amigo/term/GO:0055085
positive regulation of neuron projection development	Gene Ontology	GO:0010976	1	53	0.154534	0.212848	ZNF804A	http://amigo.geneontology.org/amigo/term/GO:0010976
sarcolemma	Gene Ontology	GO:0042383	1	53	0.154534	0.212848	ADGRV1	http://amigo.geneontology.org/amigo/term/GO:0042383
skeletal system development	Gene Ontology	GO:0001501	1	54	0.157161	0.21545	VCAN	http://amigo.geneontology.org/amigo/term/GO:0001501
p53 binding	Gene Ontology	GO:0002039	1	54	0.157161	0.21545	TEP1	http://amigo.geneontology.org/amigo/term/GO:0002039
PDZ domain binding	Gene Ontology	GO:0030165	1	55	0.159779	0.218527	KIF14	http://amigo.geneontology.org/amigo/term/GO:0030165
integral component of plasma membrane	Gene Ontology	GO:0005887	4	677	0.161293	0.220082	ADGRE5|ADGRV1|PKHD1L1|ICAM1	http://amigo.geneontology.org/amigo/term/GO:0005887
B cell differentiation	Gene Ontology	GO:0030183	1	57	0.164992	0.223563	PTPRC	http://amigo.geneontology.org/amigo/term/GO:0030183
microtubule organizing center	Gene Ontology	GO:0005815	1	57	0.164992	0.223563	CNTRL	http://amigo.geneontology.org/amigo/term/GO:0005815
extracellular exosome	Gene Ontology	GO:0070062	1	58	0.167587	0.224474	CUBN	http://amigo.geneontology.org/amigo/term/GO:0070062
double-strand break repair via homologous recombination	Gene Ontology	GO:0000724	1	58	0.167587	0.224474	SLX4	http://amigo.geneontology.org/amigo/term/GO:0000724
growth cone	Gene Ontology	GO:0030426	1	58	0.167587	0.224474	ZNF804A	http://amigo.geneontology.org/amigo/term/GO:0030426
postsynapse	Gene Ontology	GO:0098794	1	58	0.167587	0.224474	ADGRV1	http://amigo.geneontology.org/amigo/term/GO:0098794
apical part of cell	Gene Ontology	GO:0045177	1	58	0.167587	0.224474	FAT4	http://amigo.geneontology.org/amigo/term/GO:0045177
central nervous system development	Gene Ontology	GO:0007417	1	59	0.170173	0.226381	VCAN	http://amigo.geneontology.org/amigo/term/GO:0007417
neuromuscular junction	Gene Ontology	GO:0031594	1	59	0.170173	0.226381	UNC13B	http://amigo.geneontology.org/amigo/term/GO:0031594
motile cilium	Gene Ontology	GO:0031514	1	60	0.172752	0.228251	ZBBX	http://amigo.geneontology.org/amigo/term/GO:0031514
spindle	Gene Ontology	GO:0005819	1	60	0.172752	0.228251	ASPM	http://amigo.geneontology.org/amigo/term/GO:0005819
protein N-terminus binding	Gene Ontology	GO:0047485	1	60	0.172752	0.228251	VWF	http://amigo.geneontology.org/amigo/term/GO:0047485
cellular calcium ion homeostasis	Gene Ontology	GO:0006874	1	61	0.175323	0.230086	PKHD1	http://amigo.geneontology.org/amigo/term/GO:0006874
cytoskeleton organization	Gene Ontology	GO:0007010	1	61	0.175323	0.230086	PCLO	http://amigo.geneontology.org/amigo/term/GO:0007010
T cell receptor signaling pathway	Gene Ontology	GO:0050852	1	61	0.175323	0.230086	PTPRC	http://amigo.geneontology.org/amigo/term/GO:0050852
extracellular space	Gene Ontology	GO:0005615	5	952	0.176138	0.230638	PRP6|ADGRE5|CD109|LAMA1|C3	http://amigo.geneontology.org/amigo/term/GO:0005615
cytoplasm	Gene Ontology	GO:0005737	12	2867	0.179117	0.234014	TEP1|USH2A|GAS2L2|ASPM|DST|NLRP12|MYLK|STARD9|PCDH15|ADGRV1|ZNF804A|CDHR2	http://amigo.geneontology.org/amigo/term/GO:0005737
positive regulation of MAPK cascade	Gene Ontology	GO:0043410	1	63	0.18044	0.234693	AKAP13	http://amigo.geneontology.org/amigo/term/GO:0043410
hematopoietic progenitor cell differentiation	Gene Ontology	GO:0002244	1	63	0.18044	0.234693	PTPRC	http://amigo.geneontology.org/amigo/term/GO:0002244
kinetochore	Gene Ontology	GO:0000776	1	64	0.182987	0.236426	CENPE	http://amigo.geneontology.org/amigo/term/GO:0000776
neural tube closure	Gene Ontology	GO:0001843	1	64	0.182987	0.236426	SHROOM3	http://amigo.geneontology.org/amigo/term/GO:0001843
spermatid development	Gene Ontology	GO:0007286	1	64	0.182987	0.236426	TOPAZ1	http://amigo.geneontology.org/amigo/term/GO:0007286
cell morphogenesis	Gene Ontology	GO:0000902	1	66	0.188058	0.241907	SHROOM3	http://amigo.geneontology.org/amigo/term/GO:0000902
SH3 domain binding	Gene Ontology	GO:0017124	1	66	0.188058	0.241907	SIRPA	http://amigo.geneontology.org/amigo/term/GO:0017124
chaperone binding	Gene Ontology	GO:0051087	1	67	0.190582	0.244078	VWF	http://amigo.geneontology.org/amigo/term/GO:0051087
actin filament	Gene Ontology	GO:0005884	1	67	0.190582	0.244078	AKAP13	http://amigo.geneontology.org/amigo/term/GO:0005884
phosphatidylinositol binding	Gene Ontology	GO:0035091	1	68	0.193098	0.246759	KIF16B	http://amigo.geneontology.org/amigo/term/GO:0035091
intracellular membrane-bounded organelle	Gene Ontology	GO:0043231	2	259	0.194149	0.247561	ABCA6|PLCH1	http://amigo.geneontology.org/amigo/term/GO:0043231
integrin-mediated signaling pathway	Gene Ontology	GO:0007229	1	69	0.195606	0.247796	LAMA3	http://amigo.geneontology.org/amigo/term/GO:0007229
protease binding	Gene Ontology	GO:0002020	1	69	0.195606	0.247796	VWF	http://amigo.geneontology.org/amigo/term/GO:0002020
mitotic spindle	Gene Ontology	GO:0072686	1	69	0.195606	0.247796	PKHD1	http://amigo.geneontology.org/amigo/term/GO:0072686
intracellular signal transduction	Gene Ontology	GO:0035556	2	267	0.203155	0.256803	UNC13B|UNC13C	http://amigo.geneontology.org/amigo/term/GO:0035556
negative regulation of inflammatory response	Gene Ontology	GO:0050728	1	74	0.208031	0.261269	NLRP12	http://amigo.geneontology.org/amigo/term/GO:0050728
Notch signaling pathway	Gene Ontology	GO:0007219	1	77	0.215395	0.266506	FAT4	http://amigo.geneontology.org/amigo/term/GO:0007219
bicellular tight junction	Gene Ontology	GO:0005923	1	77	0.215395	0.266506	FRMPD2	http://amigo.geneontology.org/amigo/term/GO:0005923
regulation of apoptotic process	Gene Ontology	GO:0042981	1	77	0.215395	0.266506	ALPK2	http://amigo.geneontology.org/amigo/term/GO:0042981
adenylate cyclase-activating G protein-coupled receptor signaling pathway	Gene Ontology	GO:0007189	1	77	0.215395	0.266506	ADGRE5	http://amigo.geneontology.org/amigo/term/GO:0007189
dendritic spine	Gene Ontology	GO:0043197	1	78	0.217835	0.268955	ZNF804A	http://amigo.geneontology.org/amigo/term/GO:0043197
protein tyrosine phosphatase activity	Gene Ontology	GO:0004725	1	79	0.220267	0.270813	PTPRC	http://amigo.geneontology.org/amigo/term/GO:0004725
lipid catabolic process	Gene Ontology	GO:0016042	1	79	0.220267	0.270813	PLCH1	http://amigo.geneontology.org/amigo/term/GO:0016042
spindle pole	Gene Ontology	GO:0000922	1	80	0.222692	0.272646	CENPF	http://amigo.geneontology.org/amigo/term/GO:0000922
multicellular organism growth	Gene Ontology	GO:0035264	1	80	0.222692	0.272646	PCDH15	http://amigo.geneontology.org/amigo/term/GO:0035264
regulation of cell cycle	Gene Ontology	GO:0051726	1	81	0.225109	0.275028	PTPRC	http://amigo.geneontology.org/amigo/term/GO:0051726
hormone activity	Gene Ontology	GO:0005179	1	82	0.227519	0.277392	PRP6	http://amigo.geneontology.org/amigo/term/GO:0005179
positive regulation of canonical Wnt signaling pathway	Gene Ontology	GO:0090263	1	84	0.232316	0.281478	ASPM	http://amigo.geneontology.org/amigo/term/GO:0090263
sodium ion transmembrane transport	Gene Ontology	GO:0035725	1	84	0.232316	0.281478	ADGRV1	http://amigo.geneontology.org/amigo/term/GO:0035725
collagen-containing extracellular matrix	Gene Ontology	GO:0062023	1	85	0.234703	0.283196	VWF	http://amigo.geneontology.org/amigo/term/GO:0062023
cell cortex	Gene Ontology	GO:0005938	1	86	0.237084	0.285478	FRMPD1	http://amigo.geneontology.org/amigo/term/GO:0005938
positive regulation of protein phosphorylation	Gene Ontology	GO:0001934	1	87	0.239457	0.287742	C3	http://amigo.geneontology.org/amigo/term/GO:0001934
neuron migration	Gene Ontology	GO:0001764	1	88	0.241822	0.289988	ASPM	http://amigo.geneontology.org/amigo/term/GO:0001764
peptidyl-tyrosine dephosphorylation	Gene Ontology	GO:0035335	1	89	0.244181	0.292216	PTPRC	http://amigo.geneontology.org/amigo/term/GO:0035335
nuclear envelope	Gene Ontology	GO:0005635	1	91	0.248875	0.297226	CENPF	http://amigo.geneontology.org/amigo/term/GO:0005635
protein dephosphorylation	Gene Ontology	GO:0006470	1	94	0.255864	0.304327	PTPRC	http://amigo.geneontology.org/amigo/term/GO:0006470
positive regulation of angiogenesis	Gene Ontology	GO:0045766	1	95	0.258179	0.306456	C3	http://amigo.geneontology.org/amigo/term/GO:0045766
brain development	Gene Ontology	GO:0007420	1	97	0.262788	0.310664	CDK5RAP2	http://amigo.geneontology.org/amigo/term/GO:0007420
transcription regulatory region sequence-specific DNA binding	Gene Ontology	GO:0000976	1	97	0.262788	0.310664	CDK5RAP2	http://amigo.geneontology.org/amigo/term/GO:0000976
negative regulation of neuron apoptotic process	Gene Ontology	GO:0043524	1	99	0.267369	0.315441	KIF14	http://amigo.geneontology.org/amigo/term/GO:0043524
cell surface	Gene Ontology	GO:0009986	2	325	0.269427	0.317228	C3|ADGRV1	http://amigo.geneontology.org/amigo/term/GO:0009986
heparin binding	Gene Ontology	GO:0008201	1	104	0.278697	0.324869	PTPRC	http://amigo.geneontology.org/amigo/term/GO:0008201
positive regulation of I-kappaB kinase/NF-kappaB signaling	Gene Ontology	GO:0043123	1	107	0.285411	0.331372	AKAP13	http://amigo.geneontology.org/amigo/term/GO:0043123
cilium	Gene Ontology	GO:0005929	1	108	0.287635	0.333292	PKHD1	http://amigo.geneontology.org/amigo/term/GO:0005929
regulation of cell shape	Gene Ontology	GO:0008360	1	109	0.289853	0.335196	PKHD1L1	http://amigo.geneontology.org/amigo/term/GO:0008360
protein kinase activity	Gene Ontology	GO:0004672	1	110	0.292063	0.337085	MYLK	http://amigo.geneontology.org/amigo/term/GO:0004672
endoplasmic reticulum	Gene Ontology	GO:0005783	3	607	0.293635	0.338231	CUBN|VWF|LAMA3	http://amigo.geneontology.org/amigo/term/GO:0005783
visual perception	Gene Ontology	GO:0007601	1	114	0.300838	0.345165	PCDH15	http://amigo.geneontology.org/amigo/term/GO:0007601
carbohydrate binding	Gene Ontology	GO:0030246	1	117	0.307348	0.351254	VCAN	http://amigo.geneontology.org/amigo/term/GO:0030246
membrane raft	Gene Ontology	GO:0045121	1	123	0.320189	0.36377	PTPRC	http://amigo.geneontology.org/amigo/term/GO:0045121
Golgi apparatus	Gene Ontology	GO:0005794	3	639	0.32079	0.36377	CDK5RAP2|CUBN|UNC13B	http://amigo.geneontology.org/amigo/term/GO:0005794
postsynaptic density	Gene Ontology	GO:0014069	1	124	0.322306	0.364074	PCLO	http://amigo.geneontology.org/amigo/term/GO:0014069
lamellipodium	Gene Ontology	GO:0030027	1	124	0.322306	0.364074	MYLK	http://amigo.geneontology.org/amigo/term/GO:0030027
cell-cell junction	Gene Ontology	GO:0005911	1	125	0.324416	0.365751	LAMA1	http://amigo.geneontology.org/amigo/term/GO:0005911
trans-Golgi network	Gene Ontology	GO:0005802	1	128	0.330709	0.372127	DOPEY2	http://amigo.geneontology.org/amigo/term/GO:0005802
defense response to virus	Gene Ontology	GO:0051607	1	130	0.334872	0.376087	PTPRC	http://amigo.geneontology.org/amigo/term/GO:0051607
cilium assembly	Gene Ontology	GO:0060271	1	132	0.33901	0.379275	PKHD1	http://amigo.geneontology.org/amigo/term/GO:0060271
positive regulation of ERK1 and ERK2 cascade	Gene Ontology	GO:0070374	1	134	0.343122	0.381682	PTPRC	http://amigo.geneontology.org/amigo/term/GO:0070374
regulation of gene expression	Gene Ontology	GO:0010468	1	140	0.355306	0.393736	ALPK2	http://amigo.geneontology.org/amigo/term/GO:0010468
protein domain specific binding	Gene Ontology	GO:0019904	1	144	0.363305	0.401078	CEP250	http://amigo.geneontology.org/amigo/term/GO:0019904
positive regulation of cell migration	Gene Ontology	GO:0030335	1	144	0.363305	0.401078	SYNE2	http://amigo.geneontology.org/amigo/term/GO:0030335
perinuclear region of cytoplasm	Gene Ontology	GO:0048471	2	411	0.367189	0.403838	CDK5RAP2|PKHD1	http://amigo.geneontology.org/amigo/term/GO:0048471
enzyme binding	Gene Ontology	GO:0019899	1	147	0.36924	0.40457	TEP1	http://amigo.geneontology.org/amigo/term/GO:0019899
nuclear membrane	Gene Ontology	GO:0031965	1	147	0.36924	0.40457	SYNE2	http://amigo.geneontology.org/amigo/term/GO:0031965
neuronal cell body	Gene Ontology	GO:0043025	1	156	0.386717	0.420564	ZNF804A	http://amigo.geneontology.org/amigo/term/GO:0043025
positive regulation of apoptotic process	Gene Ontology	GO:0043065	1	159	0.392436	0.42599	UNC13B	http://amigo.geneontology.org/amigo/term/GO:0043065
cell migration	Gene Ontology	GO:0016477	1	165	0.403715	0.437421	LAMA3	http://amigo.geneontology.org/amigo/term/GO:0016477
transcription factor binding	Gene Ontology	GO:0008134	1	169	0.41112	0.443797	CENPF	http://amigo.geneontology.org/amigo/term/GO:0008134
extracellular region	Gene Ontology	GO:0005576	2	454	0.414349	0.445635	VWF|DNAH5	http://amigo.geneontology.org/amigo/term/GO:0005576
extracellular matrix	Gene Ontology	GO:0031012	1	172	0.416614	0.446426	VCAN	http://amigo.geneontology.org/amigo/term/GO:0031012
protein transport	Gene Ontology	GO:0015031	1	184	0.438086	0.466015	CENPF	http://amigo.geneontology.org/amigo/term/GO:0015031
inflammatory response	Gene Ontology	GO:0006954	1	190	0.448527	0.476254	C3	http://amigo.geneontology.org/amigo/term/GO:0006954
positive regulation of gene expression	Gene Ontology	GO:0010628	1	195	0.457081	0.484456	ZNF804A	http://amigo.geneontology.org/amigo/term/GO:0010628
spermatogenesis	Gene Ontology	GO:0007283	1	198	0.462151	0.488058	ASPM	http://amigo.geneontology.org/amigo/term/GO:0007283
protein homodimerization activity	Gene Ontology	GO:0042803	2	514	0.477138	0.500267	CUBN|CENPF	http://amigo.geneontology.org/amigo/term/GO:0042803
protein serine/threonine kinase activity	Gene Ontology	GO:0004674	1	214	0.488407	0.51025	ALPK2	http://amigo.geneontology.org/amigo/term/GO:0004674
apoptotic process	Gene Ontology	GO:0006915	1	216	0.491599	0.512523	TOPAZ1	http://amigo.geneontology.org/amigo/term/GO:0006915
metal ion binding	Gene Ontology	GO:0046872	4	1164	0.492338	0.512523	ZNF804B|PCLO|MYLK|AKAP13	http://amigo.geneontology.org/amigo/term/GO:0046872
nucleic acid binding	Gene Ontology	GO:0003676	1	235	0.520954	0.538473	ZDBF2	http://amigo.geneontology.org/amigo/term/GO:0003676
external side of plasma membrane	Gene Ontology	GO:0009897	1	236	0.522452	0.539067	PTPRC	http://amigo.geneontology.org/amigo/term/GO:0009897
negative regulation of apoptotic process	Gene Ontology	GO:0043066	1	256	0.551452	0.565989	PKHD1	http://amigo.geneontology.org/amigo/term/GO:0043066
negative regulation of transcription, DNA-templated	Gene Ontology	GO:0045892	1	265	0.563927	0.577778	CENPF	http://amigo.geneontology.org/amigo/term/GO:0045892
positive regulation of transcription, DNA-templated	Gene Ontology	GO:0045893	1	266	0.565292	0.578162	CDK5RAP2	http://amigo.geneontology.org/amigo/term/GO:0045893
nuclear chromatin	Gene Ontology	GO:0000790	1	285	0.590434	0.602821	SLX4	http://amigo.geneontology.org/amigo/term/GO:0000790
G protein-coupled receptor activity	Gene Ontology	GO:0004930	2	664	0.615035	0.626842	ADGRE5|ADGRV1	http://amigo.geneontology.org/amigo/term/GO:0004930
nucleoplasm	Gene Ontology	GO:0005654	5	1867	0.696985	0.707894	ABCA6|CENPF|CENPE|SLX4|RSPH4A	http://amigo.geneontology.org/amigo/term/GO:0005654
identical protein binding	Gene Ontology	GO:0042802	2	813	0.723116	0.731889	VWF|USH2A	http://amigo.geneontology.org/amigo/term/GO:0042802
signal transduction	Gene Ontology	GO:0007165	1	432	0.742037	0.74974	PRP6	http://amigo.geneontology.org/amigo/term/GO:0007165
nucleolus	Gene Ontology	GO:0005730	1	551	0.822878	0.829984	RSPH4A	http://amigo.geneontology.org/amigo/term/GO:0005730
zinc ion binding	Gene Ontology	GO:0008270	1	664	0.876238	0.882281	ZDBF2	http://amigo.geneontology.org/amigo/term/GO:0008270
G protein-coupled receptor signaling pathway	Gene Ontology	GO:0007186	1	736	0.901584	0.906239	ADGRV1	http://amigo.geneontology.org/amigo/term/GO:0007186
mitochondrion	Gene Ontology	GO:0005739	1	774	0.912816	0.915952	SYNE2	http://amigo.geneontology.org/amigo/term/GO:0005739
nucleus	Gene Ontology	GO:0005634	3	2955	0.996091	0.996091	ASPM|STARD9|ZNF804A	http://amigo.geneontology.org/amigo/term/GO:0005634

## Sheet: Table S7
A summary of genes from θπ in BoHuai goat.
chr	start	end	pi	gene	n	anno
12	15220001	15270000	6.20658	LOC102181111	102181111	multidrug resistance-associated protein 4-like
12	15240001	15290000	6.20658	LOC102181111|LOC102180583	102181111|102180583	multidrug resistance-associated protein 4-like|multidrug resistance-associated protein 4-like%2C transcript variant X1
12	15920001	15970000	6.17609	LOC108637248|LOC102179751	108637248|102179751	multidrug resistance-associated protein 4-like|multidrug resistance-associated protein 4-like%2C transcript variant X1
1	157380001	157430000	5.62888	LOC102184668	102184668	histone-lysine N-methyltransferase PRDM9%2C transcript variant X2
18	62520001	62570000	5.34488	LOC108638040|LOC108638087	108638040|108638087	cationic amino acid transporter 3-like%2C transcript variant X1|cationic amino acid transporter 3-like
6	25840001	25890000	5.32785	LOC102177153	102177153	alcohol dehydrogenase 6%2C transcript variant X1
12	14420001	14470000	5.17462	LOC108637255|LOC108637254	108637255|108637254	multidrug resistance-associated protein 4-like|multidrug resistance-associated protein 4-like
12	34980001	35030000	5.01497	LOC108637258	108637258	multidrug resistance-associated protein 4-like
12	15300001	15350000	4.81854	LOC102180583	102180583	multidrug resistance-associated protein 4-like%2C transcript variant X1
12	15320001	15370000	4.81854	LOC102180583	102180583	multidrug resistance-associated protein 4-like%2C transcript variant X1
12	35220001	35270000	4.66364	LOC108637259	108637259	multidrug resistance-associated protein 4-like
6	25920001	25970000	4.63349	LOC102176872	102176872	alcohol dehydrogenase 4
5	99100001	99150000	4.60868	LOC108636138	108636138	killer cell lectin-like receptor subfamily B member 1B allele A
11	106220001	106270000	4.53617	ABCA2	102183428	ATP binding cassette subfamily A member 2
15	32300001	32350000	4.52848	RRM1|STIM1	102189416|102189695	ribonucleotide reductase catalytic subunit M1|stromal interaction molecule 1%2C transcript variant X3
9	73900001	73950000	4.3999	LOC102178352|PCMT1	102178352|102169011	NKG2D ligand 1-like|protein-L-isoaspartate (D-aspartate) O-methyltransferase
12	60001	110000	4.38109	LOC102177789	102177789	multidrug resistance-associated protein 4-like
22	60280001	60330000	4.37663	KLF15	102179715	Kruppel like factor 15%2C transcript variant X3
12	15560001	15610000	4.35355	LOC102180841	102180841	multidrug resistance-associated protein 4-like
12	15500001	15550000	4.32847	LOC102180841	102180841	multidrug resistance-associated protein 4-like
12	15520001	15570000	4.32847	LOC102180841	102180841	multidrug resistance-associated protein 4-like
12	120001	170000	4.32825	LOC102177789	102177789	multidrug resistance-associated protein 4-like
15	32280001	32330000	4.24919	RRM1|STIM1	102189416|102189695	ribonucleotide reductase catalytic subunit M1|stromal interaction molecule 1%2C transcript variant X3
6	25900001	25950000	4.2464	LOC102176872	102176872	alcohol dehydrogenase 4
12	180001	230000	4.24622	LOC102177789	102177789	multidrug resistance-associated protein 4-like
6	70740001	70790000	4.22827	KIT	100861386	KIT proto-oncogene receptor tyrosine kinase
15	32260001	32310000	4.20414	STIM1	102189695	stromal interaction molecule 1%2C transcript variant X3
12	13640001	13690000	4.17147	LOC108637249	108637249	multidrug resistance-associated protein 4-like
18	62660001	62710000	4.16632	LOC108638088	108638088	cationic amino acid transporter 3-like
12	160001	210000	4.16352	LOC102177789	102177789	multidrug resistance-associated protein 4-like
5	99040001	99090000	4.16253	LOC108636138	108636138	killer cell lectin-like receptor subfamily B member 1B allele A
15	32320001	32370000	4.11043	LOC102177547|RRM1	102177547|102189416	olfactory receptor 52Z1-like|ribonucleotide reductase catalytic subunit M1
3	90920001	90970000	4.10538	PHTF1	102171207	putative homeodomain transcription factor 1%2C transcript variant X1
15	32240001	32290000	4.08913	STIM1	102189695	stromal interaction molecule 1%2C transcript variant X3
8	23020001	23070000	4.08894	LOC108636624|LOC108636625|LOC108636626|LOC108636627	108636624|108636625|108636626|108636627	interferon omega-1-like|interferon omega-1-like|interferon omega-1-like|interferon alpha-H-like
5	99080001	99130000	4.0826	LOC108636138	108636138	killer cell lectin-like receptor subfamily B member 1B allele A
12	15540001	15590000	4.06584	LOC102180841	102180841	multidrug resistance-associated protein 4-like
5	99060001	99110000	4.06344	LOC108636138	108636138	killer cell lectin-like receptor subfamily B member 1B allele A
18	62680001	62730000	4.05628	LOC108638088|LOC108638041	108638088|108638041	cationic amino acid transporter 3-like|cationic amino acid transporter 3-like
12	14320001	14370000	4.05239	LOC108637254	108637254	multidrug resistance-associated protein 4-like
12	14380001	14430000	4.04887	LOC108637254	108637254	multidrug resistance-associated protein 4-like
12	40001	90000	4.02732	LOC102177789	102177789	multidrug resistance-associated protein 4-like
5	46920001	46970000	4.0222	IRAK3	102178333	interleukin 1 receptor associated kinase 3
18	62640001	62690000	4.008	LOC108638088	108638088	cationic amino acid transporter 3-like
1	132360001	132410000	3.99687	STAG1	102190736	stromal antigen 1
20	71540001	71590000	3.99308	SLC9A3|EXOC3	102184475|102184198	solute carrier family 9 member A3%2C transcript variant X2|exocyst complex component 3%2C transcript variant X3
1	132440001	132490000	3.98614	STAG1	102190736	stromal antigen 1
13	61100001	61150000	3.98576	ASXL1	102184261	additional sex combs like 1%2C transcriptional regulator%2C transcript variant X6
12	140001	190000	3.98426	LOC102177789	102177789	multidrug resistance-associated protein 4-like
12	34960001	35010000	3.9744	LOC108637258	108637258	multidrug resistance-associated protein 4-like
29	37860001	37910000	3.96507	LOC108634229	108634229	pregnancy-associated glycoprotein 1-like
15	4400001	4450000	3.95855	LOC102183417|LOC102183146|LOC108637601|LOC108637602	102183417|102183146|108637601|108637602	olfactory receptor 5W2-like|olfactory receptor 5W2-like|olfactory receptor 5D18-like|olfactory receptor 5D18-like
8	40380001	40430000	3.95439	GLIS3	102176686	GLIS family zinc finger 3
15	32220001	32270000	3.95025	STIM1	102189695	stromal interaction molecule 1%2C transcript variant X3
6	25860001	25910000	3.94928	LOC102177153	102177153	alcohol dehydrogenase 6%2C transcript variant X1
6	25880001	25930000	3.94928	LOC102177153	102177153	alcohol dehydrogenase 6%2C transcript variant X1
15	32020001	32070000	3.94577	NUP98	102191442	nucleoporin 98%2C transcript variant X1
21	20520001	20570000	3.94464	LOC102191560	102191560	AP-3 complex subunit sigma-2
5	46900001	46950000	3.94435	IRAK3	102178333	interleukin 1 receptor associated kinase 3
15	4380001	4430000	3.93564	LOC102183417|LOC102183146|LOC108637601|LOC108637602	102183417|102183146|108637601|108637602	olfactory receptor 5W2-like|olfactory receptor 5W2-like|olfactory receptor 5D18-like|olfactory receptor 5D18-like
1	132280001	132330000	3.93062	STAG1	102190736	stromal antigen 1
5	31340001	31390000	3.91957	LOC108636097	108636097	olfactory receptor 8S1-like
8	43300001	43350000	3.91219	DMRT2	102178355	doublesex and mab-3 related transcription factor 2%2C transcript variant X2
1	132340001	132390000	3.91035	STAG1	102190736	stromal antigen 1
1	132240001	132290000	3.90409	STAG1	102190736	stromal antigen 1
7	59160001	59210000	3.90275	IGIP|LOC108636425|PURA	102173291|108636425|102172993	IgA inducing protein|cuticle collagen 2-like|purine rich element binding protein A%2C transcript variant X4
12	50580001	50630000	3.89842	ZMYM2	102171989	zinc finger MYM-type containing 2%2C transcript variant X2
15	31980001	32030000	3.89513	NUP98	102191442	nucleoporin 98%2C transcript variant X1
1	132420001	132470000	3.89344	STAG1	102190736	stromal antigen 1
12	50600001	50650000	3.89248	GJA3|ZMYM2	102171256|102171989	gap junction protein alpha 3|zinc finger MYM-type containing 2%2C transcript variant X2
1	132260001	132310000	3.89133	STAG1	102190736	stromal antigen 1
17	8860001	8910000	3.89133	MAPKAPK5|LOC108637850	102169693|108637850	mitogen-activated protein kinase-activated protein kinase 5%2C transcript variant X2|disintegrin and metalloproteinase domain-containing protein 1a-like
15	32000001	32050000	3.88477	NUP98	102191442	nucleoporin 98%2C transcript variant X1
11	94460001	94510000	3.88319	DENND1A	102185372	DENN domain containing 1A%2C transcript variant X1
1	132140001	132190000	3.88039	STAG1	102190736	stromal antigen 1
8	38580001	38630000	3.87095	KIAA2026	102177624	KIAA2026 ortholog%2C transcript variant X4
8	38540001	38590000	3.86972	KIAA2026	102177624	KIAA2026 ortholog%2C transcript variant X4
1	132120001	132170000	3.86772	STAG1	102190736	stromal antigen 1
1	132080001	132130000	3.86534	STAG1	102190736	stromal antigen 1
21	20540001	20590000	3.85891	ARPIN|LOC102191560	102168208|102191560	actin-related protein 2/3 complex inhibitor%2C transcript variant X1|AP-3 complex subunit sigma-2
8	38560001	38610000	3.85605	KIAA2026	102177624	KIAA2026 ortholog%2C transcript variant X4
3	90940001	90990000	3.8525	RSBN1	102170929	round spermatid basic protein 1
1	132000001	132050000	3.84799	STAG1	102190736	stromal antigen 1
1	132160001	132210000	3.84722	STAG1	102190736	stromal antigen 1
12	200001	250000	3.84308	LOC102177789	102177789	multidrug resistance-associated protein 4-like
5	46940001	46990000	3.83868	TMBIM4|IRAK3	102178604|102178333	transmembrane BAX inhibitor motif containing 4|interleukin 1 receptor associated kinase 3
1	132020001	132070000	3.83682	STAG1	102190736	stromal antigen 1
5	46960001	47010000	3.8337	LLPH|TMBIM4	102178884|102178604	LLP homolog%2C long-term synaptic facilitation|transmembrane BAX inhibitor motif containing 4
9	73880001	73930000	3.83335	LOC102178352|PCMT1	102178352|102169011	NKG2D ligand 1-like|protein-L-isoaspartate (D-aspartate) O-methyltransferase
19	27100001	27150000	3.83213	ATP1B2|EFNB3|TP53|WRAP53	102191649|102168298|102169621|102169900	ATPase Na+/K+ transporting subunit beta 2|ephrin B3|tumor protein p53%2C transcript variant X2|WD repeat containing antisense to TP53
1	132100001	132150000	3.83086	STAG1	102190736	stromal antigen 1
20	71520001	71570000	3.8293	SLC9A3|EXOC3	102184475|102184198	solute carrier family 9 member A3%2C transcript variant X2|exocyst complex component 3%2C transcript variant X3
1	132400001	132450000	3.82735	STAG1	102190736	stromal antigen 1
6	70720001	70770000	3.8157	KIT	100861386	KIT proto-oncogene receptor tyrosine kinase
1	132300001	132350000	3.81162	STAG1	102190736	stromal antigen 1
12	50560001	50610000	3.8106	ZMYM2	102171989	zinc finger MYM-type containing 2%2C transcript variant X2
1	132220001	132270000	3.8047	STAG1	102190736	stromal antigen 1
19	27040001	27090000	3.8029	SENP3|CD68|MPDU1|SOX15|SHBG|EIF4A1|FXR2|SAT2	102189341|102189793|102191171|102190907|102191733|102190453|102191457|102169129	SUMO1/sentrin/SMT3 specific peptidase 3%2C transcript variant X1|CD68 molecule|mannose-P-dolichol utilization defect 1%2C transcript variant X2|SRY-box 15|sex hormone binding globulin%2C transcript variant X4|eukaryotic translation initiation factor 4A1|FMR1 autosomal homolog 2%2C transcript variant X1|spermidine/spermine N1-acetyltransferase family member 2
1	132320001	132370000	3.8005	STAG1	102190736	stromal antigen 1
7	59180001	59230000	3.79705	IGIP|LOC108636425|PURA	102173291|108636425|102172993	IgA inducing protein|cuticle collagen 2-like|purine rich element binding protein A%2C transcript variant X4
11	94480001	94530000	3.7957	DENND1A	102185372	DENN domain containing 1A%2C transcript variant X1
1	132180001	132230000	3.78858	STAG1	102190736	stromal antigen 1
1	132380001	132430000	3.78662	STAG1	102190736	stromal antigen 1
19	27120001	27170000	3.78587	EFNB3|TP53|DNAH2|WRAP53	102168298|102169621|102170175|102169900	ephrin B3|tumor protein p53%2C transcript variant X2|dynein axonemal heavy chain 2|WD repeat containing antisense to TP53
8	44120001	44170000	3.77959	LOC102185181	102185181	COBW domain-containing protein 1%2C transcript variant X4
19	23000001	23050000	3.77381	SMG6	102180253	SMG6%2C nonsense mediated mRNA decay factor%2C transcript variant X2
19	27020001	27070000	3.76935	TNFSF12|SENP3|CD68|MPDU1|SOX15|TNFSF13|EIF4A1|FXR2	102191371|102189341|102189793|102191171|102190907|100860886|102190453|102191457	tumor necrosis factor superfamily member 12%2C transcript variant X1|SUMO1/sentrin/SMT3 specific peptidase 3%2C transcript variant X1|CD68 molecule|mannose-P-dolichol utilization defect 1%2C transcript variant X2|SRY-box 15|tumor necrosis factor superfamily member 13|eukaryotic translation initiation factor 4A1|FMR1 autosomal homolog 2%2C transcript variant X1
15	32200001	32250000	3.76384	STIM1	102189695	stromal interaction molecule 1%2C transcript variant X3
3	68260001	68310000	3.76222	ZNF644	102171753	zinc finger protein 644%2C transcript variant X9
1	132200001	132250000	3.76205	STAG1	102190736	stromal antigen 1
12	15460001	15510000	3.75837	LOC102180841	102180841	multidrug resistance-associated protein 4-like
8	39000001	39050000	3.75627	PDCD1LG2	102179003	programmed cell death 1 ligand 2%2C transcript variant X1
19	18400001	18450000	3.75451	NF1	102183001	neurofibromin 1%2C transcript variant X2
12	50540001	50590000	3.75279	ZMYM2	102171989	zinc finger MYM-type containing 2%2C transcript variant X2
19	27080001	27130000	3.75246	SHBG|ATP1B2|SAT2|TP53|WRAP53	102191733|102191649|102169129|102169621|102169900	sex hormone binding globulin%2C transcript variant X4|ATPase Na+/K+ transporting subunit beta 2|spermidine/spermine N1-acetyltransferase family member 2|tumor protein p53%2C transcript variant X2|WD repeat containing antisense to TP53
8	38520001	38570000	3.75212	KIAA2026	102177624	KIAA2026 ortholog%2C transcript variant X4
8	39020001	39070000	3.74792	PDCD1LG2	102179003	programmed cell death 1 ligand 2%2C transcript variant X1
3	68240001	68290000	3.74623	ZNF644	102171753	zinc finger protein 644%2C transcript variant X9
19	18340001	18390000	3.74459	OMG|LOC108638255|NF1	102182166|108638255|102183001	oligodendrocyte myelin glycoprotein|location of vulva defective 1-like|neurofibromin 1%2C transcript variant X2
1	360001	410000	3.7426	CRYZL1|DONSON|SON	102171097|102190990|102173229	crystallin zeta like 1%2C transcript variant X1|downstream neighbor of SON|SON DNA binding protein%2C transcript variant X5
8	39040001	39090000	3.74154	PDCD1LG2|CD274	102179003|102179284	programmed cell death 1 ligand 2%2C transcript variant X1|CD274 molecule
1	132060001	132110000	3.74006	STAG1	102190736	stromal antigen 1
18	57020001	57070000	3.73966	RRAS|IRF3|SCAF1|PRR12	102184366|102171811|102184652|102184084	related RAS viral (r-ras) oncogene homolog|interferon regulatory factor 3%2C transcript variant X4|SR-related CTD associated factor 1|proline rich 12
6	30220001	30270000	3.73693	BMPR1B	100861211	bone morphogenetic protein receptor type 1B
21	20500001	20550000	3.73107	ANPEP|LOC102191560	102185784|102191560	alanyl aminopeptidase%2C membrane|AP-3 complex subunit sigma-2
20	71560001	71610000	3.73035	SLC9A3|EXOC3|AHRR	102184475|102184198|102183639	solute carrier family 9 member A3%2C transcript variant X2|exocyst complex component 3%2C transcript variant X3|aryl-hydrocarbon receptor repressor
19	27060001	27110000	3.72833	SOX15|SHBG|ATP1B2|FXR2|SAT2	102190907|102191733|102191649|102191457|102169129	SRY-box 15|sex hormone binding globulin%2C transcript variant X4|ATPase Na+/K+ transporting subunit beta 2|FMR1 autosomal homolog 2%2C transcript variant X1|spermidine/spermine N1-acetyltransferase family member 2
23	30540001	30590000	3.72796	SUPT3H	100861008	SPT3 homolog%2C SAGA and STAGA complex component%2C transcript variant X3
6	30200001	30250000	3.72733	BMPR1B	100861211	bone morphogenetic protein receptor type 1B
7	98080001	98130000	3.7236	RTBDN|RNASEH2A|PRDX2|JUNB|MAST1|HOOK2	102170410|100860936|102170687|102181201|102170136|102170963	retbindin%2C transcript variant X2|ribonuclease H2 subunit A%2C transcript variant X2|peroxiredoxin 2%2C transcript variant X2|JunB proto-oncogene%2C AP-1 transcription factor subunit|microtubule associated serine/threonine kinase 1%2C transcript variant X1|hook microtubule tethering protein 2%2C transcript variant X6
18	16080001	16130000	3.7234	TCF25|LOC102181148|DEF8	102180874|102181148|102171454	transcription factor 25%2C transcript variant X1|tubulin beta-3 chain|differentially expressed in FDCP 8 homolog%2C transcript variant X2
11	96060001	96110000	3.72308	PBX3	102187055	PBX homeobox 3%2C transcript variant X4
12	50620001	50670000	3.72137	GJA3|ZMYM2	102171256|102171989	gap junction protein alpha 3|zinc finger MYM-type containing 2%2C transcript variant X2
8	38500001	38550000	3.72039	RANBP6|KIAA2026	102175018|102177624	RAN binding protein 6%2C transcript variant X2|KIAA2026 ortholog%2C transcript variant X4
17	8880001	8930000	3.72018	LOC102177554	102177554	disintegrin and metalloproteinase domain-containing protein 1a-like
11	43220001	43270000	3.70701	REL	102169300	REL proto-oncogene%2C NF-kB subunit
11	95060001	95110000	3.6997	NR5A1|NR6A1	102186219|102186491	nuclear receptor subfamily 5 group A member 1|nuclear receptor subfamily 6 group A member 1%2C transcript variant X2
6	70700001	70750000	3.69918	KIT	100861386	KIT proto-oncogene receptor tyrosine kinase
20	71760001	71810000	3.69852	LRRC14B	102183914	leucine rich repeat containing 14B
20	71500001	71550000	3.69674	SLC9A3	102184475	solute carrier family 9 member A3%2C transcript variant X2
3	68220001	68270000	3.69331	ZNF644	102171753	zinc finger protein 644%2C transcript variant X9
12	34940001	34990000	3.69213	LOC108637258	108637258	multidrug resistance-associated protein 4-like
19	18380001	18430000	3.68869	NF1	102183001	neurofibromin 1%2C transcript variant X2
7	98060001	98110000	3.68727	RTBDN|RNASEH2A|PRDX2|JUNB|MAST1	102170410|100860936|102170687|102181201|102170136	retbindin%2C transcript variant X2|ribonuclease H2 subunit A%2C transcript variant X2|peroxiredoxin 2%2C transcript variant X2|JunB proto-oncogene%2C AP-1 transcription factor subunit|microtubule associated serine/threonine kinase 1%2C transcript variant X1
17	8840001	8890000	3.68687	MAPKAPK5|LOC108637850	102169693|108637850	mitogen-activated protein kinase-activated protein kinase 5%2C transcript variant X2|disintegrin and metalloproteinase domain-containing protein 1a-like
18	57040001	57090000	3.68508	RRAS|IRF3|PRMT1|SCAF1|BCL2L12|PRR12	102184366|102171811|102172751|102184652|102172293|102184084	related RAS viral (r-ras) oncogene homolog|interferon regulatory factor 3%2C transcript variant X4|protein arginine methyltransferase 1%2C transcript variant X3|SR-related CTD associated factor 1|BCL2 like 12%2C transcript variant X2|proline rich 12
2	40020001	40070000	3.68499	METTL21A|CREB1	102185790|102186065	methyltransferase like 21A%2C transcript variant X1|cAMP responsive element binding protein 1%2C transcript variant X1
15	32040001	32090000	3.68071	PGAP2|NUP98	102190338|102191442	post-GPI attachment to proteins 2%2C transcript variant X3|nucleoporin 98%2C transcript variant X1
7	59200001	59250000	3.67836	PURA	102172993	purine rich element binding protein A%2C transcript variant X4
1	132040001	132090000	3.67285	STAG1	102190736	stromal antigen 1
1	340001	390000	3.6725	CRYZL1|DONSON|SON	102171097|102190990|102173229	crystallin zeta like 1%2C transcript variant X1|downstream neighbor of SON|SON DNA binding protein%2C transcript variant X5
8	38980001	39030000	3.66561	PDCD1LG2	102179003	programmed cell death 1 ligand 2%2C transcript variant X1
8	39060001	39110000	3.66341	CD274	102179284	CD274 molecule
13	22420001	22470000	3.66098	DNAJC1	102176139	DnaJ heat shock protein family (Hsp40) member C1
7	98040001	98090000	3.66035	KLF1|DNASE2|RTBDN|MAST1	102179753|102180029|102170410|102170136	Kruppel like factor 1%2C transcript variant X1|deoxyribonuclease 2%2C lysosomal|retbindin%2C transcript variant X2|microtubule associated serine/threonine kinase 1%2C transcript variant X1
23	30560001	30610000	3.65929	SUPT3H	100861008	SPT3 homolog%2C SAGA and STAGA complex component%2C transcript variant X3
13	31460001	31510000	3.65849	STAM	102180945	signal transducing adaptor molecule
7	97900001	97950000	3.65737	NFIX	102169276	nuclear factor I X%2C transcript variant X7
19	18360001	18410000	3.65506	LOC108638255|NF1	108638255|102183001	location of vulva defective 1-like|neurofibromin 1%2C transcript variant X2
19	22980001	23030000	3.65409	SMG6	102180253	SMG6%2C nonsense mediated mRNA decay factor%2C transcript variant X2
19	27140001	27190000	3.65069	EFNB3|DNAH2|WRAP53	102168298|102170175|102169900	ephrin B3|dynein axonemal heavy chain 2|WD repeat containing antisense to TP53
5	56840001	56890000	3.65056	SARNP|GDF11	102178430|102178704	SAP domain containing ribonucleoprotein%2C transcript variant X2|growth differentiation factor 11
13	31480001	31530000	3.64739	STAM	102180945	signal transducing adaptor molecule
11	93780001	93830000	3.64576	STRBP	102181507	spermatid perinuclear RNA binding protein%2C transcript variant X2
15	32100001	32150000	3.64572	RHOG|STIM1	102191156|102189695	ras homolog family member G|stromal interaction molecule 1%2C transcript variant X3
7	98100001	98150000	3.64556	RNASEH2A|PRDX2|JUNB|BEST2|ASNA1|HOOK2	100860936|102170687|102181201|102171234|102181486|102170963	ribonuclease H2 subunit A%2C transcript variant X2|peroxiredoxin 2%2C transcript variant X2|JunB proto-oncogene%2C AP-1 transcription factor subunit|bestrophin 2%2C transcript variant X2|arsA arsenite transporter%2C ATP-binding%2C homolog 1 (bacterial)|hook microtubule tethering protein 2%2C transcript variant X6
8	38600001	38650000	3.6448	MLANA|KIAA2026	102178069|102177624	melan-A|KIAA2026 ortholog%2C transcript variant X4
27	12260001	12310000	3.64421	DDHD2|LOC108634068|BAG4	102187835|108634068|102179734	DDHD domain containing 2%2C transcript variant X1|collagen alpha-4(IV) chain-like|BCL2 associated athanogene 4
27	10800001	10850000	3.6432	LOC108634067|LOC102186109	108634067|102186109	disintegrin and metalloproteinase domain-containing protein 18-like|disintegrin and metalloproteinase domain-containing protein 18-like
7	59840001	59890000	3.64187	SLC23A1|PAIP2|MATR3	102168627|102169282|102191234	solute carrier family 23 member 1%2C transcript variant X5|poly(A) binding protein interacting protein 2|matrin 3%2C transcript variant X8
14	17660001	17710000	3.64155	VPS13B	102177543	vacuolar protein sorting 13 homolog B%2C transcript variant X5
15	31960001	32010000	3.63846	LOC102177821|LOC108637670|ART1|NUP98	102177821|108637670|102168842|102191442	neuronal acetylcholine receptor subunit alpha-10|neuronal acetylcholine receptor subunit alpha-10-like|ADP-ribosyltransferase 1%2C transcript variant X2|nucleoporin 98%2C transcript variant X1
19	27000001	27050000	3.63369	TNFSF12|SENP3|TNFSF13|EIF4A1	102191371|102189341|100860886|102190453	tumor necrosis factor superfamily member 12%2C transcript variant X1|SUMO1/sentrin/SMT3 specific peptidase 3%2C transcript variant X1|tumor necrosis factor superfamily member 13|eukaryotic translation initiation factor 4A1
7	98120001	98170000	3.63354	BEST2|ASNA1|C7H19orf43|HOOK2|TNPO2	102171234|102181486|106502290|102170963|102182024	bestrophin 2%2C transcript variant X2|arsA arsenite transporter%2C ATP-binding%2C homolog 1 (bacterial)|chromosome 7 C19orf43 homolog%2C transcript variant X2|hook microtubule tethering protein 2%2C transcript variant X6|transportin 2%2C transcript variant X7
6	37880001	37930000	3.63155	NCAPG|LCORL	102176682|102190595	non-SMC condensin I complex subunit G%2C transcript variant X1|ligand dependent nuclear receptor corepressor like%2C transcript variant X4
5	56820001	56870000	3.63099	SARNP|GDF11	102178430|102178704	SAP domain containing ribonucleoprotein%2C transcript variant X2|growth differentiation factor 11
8	44100001	44150000	3.63007	LOC102185181	102185181	COBW domain-containing protein 1%2C transcript variant X4
7	97920001	97970000	3.62992	NFIX	102169276	nuclear factor I X%2C transcript variant X7
7	98140001	98190000	3.62827	ASNA1|C7H19orf43|FBXW9|LOC102182581|DHPS|TNPO2	102181486|106502290|102182295|102182581|102171505|102182024	arsA arsenite transporter%2C ATP-binding%2C homolog 1 (bacterial)|chromosome 7 C19orf43 homolog%2C transcript variant X2|F-box and WD repeat domain containing 9|guanine nucleotide-binding protein G(I)/G(S)/G(O) subunit gamma-7|deoxyhypusine synthase|transportin 2%2C transcript variant X7
13	31540001	31590000	3.62812	TMEM236	102183341	transmembrane protein 236
15	32180001	32230000	3.62578	STIM1	102189695	stromal interaction molecule 1%2C transcript variant X3
8	44200001	44250000	3.62435	PGM5	102179194	phosphoglucomutase 5
6	71140001	71190000	3.62148	KDR	100860836	kinase insert domain receptor
8	112660001	112710000	3.62067	LOC102183791	102183791	histone-lysine N-methyltransferase PRDM9-like
11	93840001	93890000	3.62048	STRBP	102181507	spermatid perinuclear RNA binding protein%2C transcript variant X2
29	39640001	39690000	3.61787	APOOL	102178341	apolipoprotein O like
6	71160001	71210000	3.61643	KDR	100860836	kinase insert domain receptor
11	93760001	93810000	3.61638	RABGAP1|STRBP	102181048|102181507	RAB GTPase activating protein 1%2C transcript variant X6|spermatid perinuclear RNA binding protein%2C transcript variant X2
5	56800001	56850000	3.61636	DNAJC14|ORMDL2|LOC102177414|SARNP	102177695|102178147|102177414|102178430	DnaJ heat shock protein family (Hsp40) member C14|ORMDL sphingolipid biosynthesis regulator 2|transmembrane protein 198%2C transcript variant X1|SAP domain containing ribonucleoprotein%2C transcript variant X2
14	16540001	16590000	3.61636	STK3	102191439	serine/threonine kinase 3%2C transcript variant X2
27	12160001	12210000	3.61363	WHSC1L1	102188284	Wolf-Hirschhorn syndrome candidate 1-like 1%2C transcript variant X4
5	26200001	26250000	3.61136	ATF7	102169360	activating transcription factor 7%2C transcript variant X3
13	53100001	53150000	3.61132	LKAAEAR1|RGS19|TCEA2|SOX18|OPRL1	108637371|102177451|102177730|106502775|102177174	LKAAEAR motif containing 1|regulator of G-protein signaling 19%2C transcript variant X1|transcription elongation factor A2%2C transcript variant X6|SRY-box 18|opioid related nociceptin receptor 1
9	73980001	74030000	3.61038	LOC108636739	108636739	NKG2D ligand 1-like%2C transcript variant X1
6	37860001	37910000	3.60964	NCAPG|LCORL	102176682|102190595	non-SMC condensin I complex subunit G%2C transcript variant X1|ligand dependent nuclear receptor corepressor like%2C transcript variant X4
7	89780001	89830000	3.60934	TLE2|AES|TLE6	102180032|102179756|102177885	transducin like enhancer of split 2%2C transcript variant X1|amino-terminal enhancer of split|transducin like enhancer of split 6%2C transcript variant X5
6	58480001	58530000	3.60838	KLF3	102190394	Kruppel like factor 3%2C transcript variant X1
5	55660001	55710000	3.60687	STAT6|NAB2|NEMP1|MYO1A	102180571|102181003|102181271|102181929	signal transducer and activator of transcription 6|NGFI-A binding protein 2%2C transcript variant X1|nuclear envelope integral membrane protein 1|myosin IA
27	12200001	12250000	3.60518	PLPP5|WHSC1L1	102180010|102188284	phospholipid phosphatase 5%2C transcript variant X3|Wolf-Hirschhorn syndrome candidate 1-like 1%2C transcript variant X4
19	18420001	18470000	3.60437	NF1	102183001	neurofibromin 1%2C transcript variant X2
27	12220001	12270000	3.60433	PLPP5|DDHD2|WHSC1L1	102180010|102187835|102188284	phospholipid phosphatase 5%2C transcript variant X3|DDHD domain containing 2%2C transcript variant X1|Wolf-Hirschhorn syndrome candidate 1-like 1%2C transcript variant X4
5	26420001	26470000	3.60406	C5H12orf10|SP7|AAAS|PFDN5|ESPL1	102179916|102176394|102176855|102177500|102177959	chromosome 5 C12orf10 homolog|Sp7 transcription factor|aladin WD repeat nucleoporin|prefoldin subunit 5|extra spindle pole bodies like 1%2C separase%2C transcript variant X1
7	94860001	94910000	3.60379	S1PR5|PDE4A|ATG4D|KEAP1	108636398|102188762|102182964|102182688	sphingosine-1-phosphate receptor 5%2C transcript variant X4|phosphodiesterase 4A%2C transcript variant X6|autophagy related 4D cysteine peptidase%2C transcript variant X2|kelch like ECH associated protein 1%2C transcript variant X1
27	12240001	12290000	3.6035	PLPP5|DDHD2|LOC108634068|WHSC1L1|BAG4	102180010|102187835|108634068|102188284|102179734	phospholipid phosphatase 5%2C transcript variant X3|DDHD domain containing 2%2C transcript variant X1|collagen alpha-4(IV) chain-like|Wolf-Hirschhorn syndrome candidate 1-like 1%2C transcript variant X4|BCL2 associated athanogene 4
6	69520001	69570000	3.60331	FIP1L1|LNX1	102171773|102170957	factor interacting with PAPOLA and CPSF1%2C transcript variant X11|ligand of numb-protein X 1%2C transcript variant X3
15	32120001	32170000	3.60247	STIM1	102189695	stromal interaction molecule 1%2C transcript variant X3
27	12280001	12330000	3.60227	LSM1|DDHD2|LOC108634068|BAG4	102187561|102187835|108634068|102179734	LSM1 homolog%2C mRNA degradation associated|DDHD domain containing 2%2C transcript variant X1|collagen alpha-4(IV) chain-like|BCL2 associated athanogene 4
6	70760001	70810000	3.60114	KIT	100861386	KIT proto-oncogene receptor tyrosine kinase
3	110940001	110990000	3.60035	SLAMF1	100861389	signaling lymphocytic activation molecule family member 1
12	50520001	50570000	3.59554	ZMYM2	102171989	zinc finger MYM-type containing 2%2C transcript variant X2
13	31560001	31610000	3.59518	TMEM236|MRC1	102183341|102181218	transmembrane protein 236|mannose receptor%2C C type 1
11	43240001	43290000	3.59406	PUS10|REL	102169598|102169300	pseudouridylate synthase 10|REL proto-oncogene%2C NF-kB subunit
11	78320001	78370000	3.5936	SDC1|PUM2	102185011|102174942	syndecan 1|pumilio RNA binding family member 2%2C transcript variant X7
8	44140001	44190000	3.58615	LOC102186014|LOC102185181	102186014|102185181	forkhead box protein D4-like 1|COBW domain-containing protein 1%2C transcript variant X4
8	38480001	38530000	3.58561	RANBP6|KIAA2026	102175018|102177624	RAN binding protein 6%2C transcript variant X2|KIAA2026 ortholog%2C transcript variant X4
7	98160001	98210000	3.58497	FBXW9|LOC102182581|WDR83|DHPS|WDR83OS|MAN2B1|TNPO2	102182295|102182581|102183139|102171505|102182862|102183410|102182024	F-box and WD repeat domain containing 9|guanine nucleotide-binding protein G(I)/G(S)/G(O) subunit gamma-7|WD repeat domain 83|deoxyhypusine synthase|WD repeat domain 83 opposite strand|mannosidase alpha class 2B member 1|transportin 2%2C transcript variant X7
1	131980001	132030000	3.58469	STAG1	102190736	stromal antigen 1
27	12180001	12230000	3.58445	WHSC1L1	102188284	Wolf-Hirschhorn syndrome candidate 1-like 1%2C transcript variant X4
1	132460001	132510000	3.58444	PCCB|STAG1	102191181|102190736	propionyl-CoA carboxylase beta subunit|stromal antigen 1
7	97880001	97930000	3.58442	NFIX	102169276	nuclear factor I X%2C transcript variant X7
13	31500001	31550000	3.5829	TMEM236|STAM	102183341|102180945	transmembrane protein 236|signal transducing adaptor molecule
11	94440001	94490000	3.58282	DENND1A	102185372	DENN domain containing 1A%2C transcript variant X1
18	49060001	49110000	3.58279	GGN|FAM98C|CATSPERG|PSMD8|SPRED3	108638113|102177185|102176254|102176723|102176992	gametogenetin|family with sequence similarity 98 member C%2C transcript variant X2|cation channel sperm associated auxiliary subunit gamma%2C transcript variant X8|proteasome 26S subunit%2C non-ATPase 8|sprouty related EVH1 domain containing 3
6	36860001	36910000	3.58222	HERC6	102189747	HECT and RLD domain containing E3 ubiquitin protein ligase family member 6%2C transcript variant X1
2	40040001	40090000	3.58154	METTL21A|CREB1	102185790|102186065	methyltransferase like 21A%2C transcript variant X1|cAMP responsive element binding protein 1%2C transcript variant X1
12	14340001	14390000	3.57968	LOC108637254	108637254	multidrug resistance-associated protein 4-like
9	28260001	28310000	3.57949	CEP57L1	102187592	centrosomal protein 57 like 1%2C transcript variant X3
5	29940001	29990000	3.57925	KCNH3|SPATS2	102190666|102175924	potassium voltage-gated channel subfamily H member 3|spermatogenesis associated serine rich 2
12	15940001	15990000	3.57814	LOC108637248|LOC102179751	108637248|102179751	multidrug resistance-associated protein 4-like|multidrug resistance-associated protein 4-like%2C transcript variant X1
6	69500001	69550000	3.57788	FIP1L1|LNX1	102171773|102170957	factor interacting with PAPOLA and CPSF1%2C transcript variant X11|ligand of numb-protein X 1%2C transcript variant X3
14	16080001	16130000	3.57518	RIDA|ERICH5|POP1	100861379|102191716|102179684	reactive intermediate imine deaminase A homolog|glutamate rich 5|POP1 homolog%2C ribonuclease P/MRP subunit
12	15580001	15630000	3.57427	LOC102180841	102180841	multidrug resistance-associated protein 4-like
19	18320001	18370000	3.57309	EVI2A|OMG|LOC108638255|EVI2B|NF1	102182724|102182166|108638255|102182438|102183001	ecotropic viral integration site 2A|oligodendrocyte myelin glycoprotein|location of vulva defective 1-like|ecotropic viral integration site 2B|neurofibromin 1%2C transcript variant X2
7	71880001	71930000	3.57259	NSD1	102184804	nuclear receptor binding SET domain protein 1%2C transcript variant X6
7	98020001	98070000	3.5725	GCDH|KLF1|DNASE2|SYCE2|MAST1	102178259|102179753|102180029|102178899|102170136	glutaryl-CoA dehydrogenase|Kruppel like factor 1%2C transcript variant X1|deoxyribonuclease 2%2C lysosomal|synaptonemal complex central element protein 2%2C transcript variant X3|microtubule associated serine/threonine kinase 1%2C transcript variant X1
7	97860001	97910000	3.56989	NFIX	102169276	nuclear factor I X%2C transcript variant X7
11	94260001	94310000	3.56905	DENND1A	102185372	DENN domain containing 1A%2C transcript variant X1
7	59820001	59870000	3.56803	SPATA24|PROB1|MZB1|SLC23A1|PAIP2	102169862|102184339|102169583|102168627|102169282	spermatogenesis associated 24|proline rich basic protein 1|marginal zone B and B1 cell specific protein|solute carrier family 23 member 1%2C transcript variant X5|poly(A) binding protein interacting protein 2
6	69540001	69590000	3.56669	FIP1L1|LNX1	102171773|102170957	factor interacting with PAPOLA and CPSF1%2C transcript variant X11|ligand of numb-protein X 1%2C transcript variant X3
11	93820001	93870000	3.56557	STRBP	102181507	spermatid perinuclear RNA binding protein%2C transcript variant X2
22	50780001	50830000	3.56546	GPX1|RHOA	102181442|102181169	glutathione peroxidase 1|ras homolog family member A
8	44180001	44230000	3.56486	LOC102186014|PGM5	102186014|102179194	forkhead box protein D4-like 1|phosphoglucomutase 5
23	30520001	30570000	3.56339	SUPT3H	100861008	SPT3 homolog%2C SAGA and STAGA complex component%2C transcript variant X3
5	64660001	64710000	3.56187	PMCH|PARPBP	102176304|102176588	pro-melanin concentrating hormone|PARP1 binding protein%2C transcript variant X2
19	50340001	50390000	3.56169	SIRT7|PCYT2|NPB|ANAPC11|ALYREF|MAFG	102168297|102168574|102179981|102169049|102180256|102191459	sirtuin 7%2C transcript variant X4|phosphate cytidylyltransferase 2%2C ethanolamine%2C transcript variant X3|neuropeptide B|anaphase promoting complex subunit 11%2C transcript variant X2|Aly/REF export factor|MAF bZIP transcription factor G%2C transcript variant X3
13	31520001	31570000	3.56098	TMEM236	102183341	transmembrane protein 236
7	59140001	59190000	3.56042	IGIP|LOC108636425	102173291|108636425	IgA inducing protein|cuticle collagen 2-like
5	55740001	55790000	3.55972	ZBTB39|GPR182|LOC102183297|TAC3	102182854|102189281|102183297|100860865	zinc finger and BTB domain containing 39%2C transcript variant X3|G protein-coupled receptor 182|retinol dehydrogenase 16|tachykinin 3
27	12100001	12150000	3.55937	FGFR1|LETM2|WHSC1L1	102180282|102189186|102188284	fibroblast growth factor receptor 1%2C transcript variant X1|leucine zipper and EF-hand containing transmembrane protein 2%2C transcript variant X2|Wolf-Hirschhorn syndrome candidate 1-like 1%2C transcript variant X4
10	50080001	50130000	3.55919	TCF12	102182876	transcription factor 12%2C transcript variant X9
13	63440001	63490000	3.55848	DYNLRB1|ITCH	102168466|102191813	dynein light chain roadblock-type 1|itchy E3 ubiquitin protein ligase%2C transcript variant X1
29	39580001	39630000	3.5583	APOOL|LOC102171498	102178341|102171498	apolipoprotein O like|spermidine/spermine N(1)-acetyltransferase-like protein 1
19	22960001	23010000	3.55827	SMG6	102180253	SMG6%2C nonsense mediated mRNA decay factor%2C transcript variant X2
27	10680001	10730000	3.55657	ADAM18	102175742	ADAM metallopeptidase domain 18
5	64640001	64690000	3.55463	PMCH|PARPBP	102176304|102176588	pro-melanin concentrating hormone|PARP1 binding protein%2C transcript variant X2
27	12120001	12170000	3.55422	FGFR1|LETM2|WHSC1L1	102180282|102189186|102188284	fibroblast growth factor receptor 1%2C transcript variant X1|leucine zipper and EF-hand containing transmembrane protein 2%2C transcript variant X2|Wolf-Hirschhorn syndrome candidate 1-like 1%2C transcript variant X4
12	50860001	50910000	3.55366	IL17D|IFT88	106502702|102170988	interleukin 17D%2C transcript variant X1|intraflagellar transport 88%2C transcript variant X1
5	26180001	26230000	3.5517	ATF7	102169360	activating transcription factor 7%2C transcript variant X3
15	32140001	32190000	3.5516	STIM1	102189695	stromal interaction molecule 1%2C transcript variant X3
11	95080001	95130000	3.5498	NR6A1	102186491	nuclear receptor subfamily 6 group A member 1%2C transcript variant X2
8	44160001	44210000	3.54978	LOC102186014|LOC102185181	102186014|102185181	forkhead box protein D4-like 1|COBW domain-containing protein 1%2C transcript variant X4
5	64520001	64570000	3.54865	CCDC53|NUP37	102175370|102176022	coiled-coil domain containing 53%2C transcript variant X1|nucleoporin 37
14	16560001	16610000	3.54833	STK3	102191439	serine/threonine kinase 3%2C transcript variant X2
6	58460001	58510000	3.54814	KLF3	102190394	Kruppel like factor 3%2C transcript variant X1
22	17200001	17250000	3.54673	SRGAP3	102184850	SLIT-ROBO Rho GTPase activating protein 3%2C transcript variant X4
8	39200001	39250000	3.54521	INSL6|JAK2	102180394|102180670	insulin like 6|Janus kinase 2
11	14740001	14790000	3.54442	YIPF4	102190525	Yip1 domain family member 4
8	39220001	39270000	3.54427	INSL6|JAK2	102180394|102180670	insulin like 6|Janus kinase 2
20	71580001	71630000	3.54426	EXOC3|AHRR	102184198|102183639	exocyst complex component 3%2C transcript variant X3|aryl-hydrocarbon receptor repressor
19	27180001	27230000	3.54379	DNAH2	102170175	dynein axonemal heavy chain 2
10	50100001	50150000	3.54356	TCF12	102182876	transcription factor 12%2C transcript variant X9
13	63420001	63470000	3.54341	DYNLRB1|ITCH	102168466|102191813	dynein light chain roadblock-type 1|itchy E3 ubiquitin protein ligase%2C transcript variant X1
5	26160001	26210000	3.54334	ATF7	102169360	activating transcription factor 7%2C transcript variant X3
3	22840001	22890000	3.54268	SPATA6	102171481	spermatogenesis associated 6%2C transcript variant X1
27	12140001	12190000	3.54232	LETM2|WHSC1L1	102189186|102188284	leucine zipper and EF-hand containing transmembrane protein 2%2C transcript variant X2|Wolf-Hirschhorn syndrome candidate 1-like 1%2C transcript variant X4
23	40000001	40050000	3.54209	C23H6orf106	102186168	chromosome 23 C6orf106 homolog%2C transcript variant X3
5	55640001	55690000	3.54168	STAT6|NAB2|NEMP1	102180571|102181003|102181271	signal transducer and activator of transcription 6|NGFI-A binding protein 2%2C transcript variant X1|nuclear envelope integral membrane protein 1
12	50840001	50890000	3.54098	IFT88	102170988	intraflagellar transport 88%2C transcript variant X1
18	16060001	16110000	3.53884	SPIRE2|TCF25|LOC102181148	102180617|102180874|102181148	spire type actin nucleation factor 2%2C transcript variant X3|transcription factor 25%2C transcript variant X1|tubulin beta-3 chain
18	49080001	49130000	3.53753	GGN|FAM98C|PSMD8|SPRED3|RASGRP4	108638113|102177185|102176723|102176992|102178937	gametogenetin|family with sequence similarity 98 member C%2C transcript variant X2|proteasome 26S subunit%2C non-ATPase 8|sprouty related EVH1 domain containing 3|RAS guanyl releasing protein 4
7	97840001	97890000	3.53746	LYL1|TRMT1|NFIX	102168994|102176952|102169276	LYL1%2C basic helix-loop-helix family member%2C transcript variant X1|tRNA methyltransferase 1%2C transcript variant X2|nuclear factor I X%2C transcript variant X7
8	44220001	44270000	3.53456	PGM5	102179194	phosphoglucomutase 5
5	46980001	47030000	3.53362	LLPH|TMBIM4	102178884|102178604	LLP homolog%2C long-term synaptic facilitation|transmembrane BAX inhibitor motif containing 4
7	97940001	97990000	3.53325	GADD45GIP1|RAD23A|NFIX	106502288|102177614|102169276	GADD45G interacting protein 1|RAD23 homolog A%2C nucleotide excision repair protein%2C transcript variant X1|nuclear factor I X%2C transcript variant X7
29	42160001	42210000	3.53272	LOC108633235|LOC108634204	108633235|108634204	galectin-12-like|HRAS-like suppressor 3
6	70680001	70730000	3.53262	KIT	100861386	KIT proto-oncogene receptor tyrosine kinase
5	26440001	26490000	3.53257	C5H12orf10|AAAS|PFDN5|ESPL1	102179916|102176855|102177500|102177959	chromosome 5 C12orf10 homolog|aladin WD repeat nucleoporin|prefoldin subunit 5|extra spindle pole bodies like 1%2C separase%2C transcript variant X1
11	94500001	94550000	3.53153	DENND1A	102185372	DENN domain containing 1A%2C transcript variant X1
12	15780001	15830000	3.5305	LOC108637248|LOC102179751	108637248|102179751	multidrug resistance-associated protein 4-like|multidrug resistance-associated protein 4-like%2C transcript variant X1
12	50500001	50550000	3.52973	ZMYM5	102172456	zinc finger MYM-type containing 5%2C transcript variant X3
5	64680001	64730000	3.5287	PMCH|PARPBP	102176304|102176588	pro-melanin concentrating hormone|PARP1 binding protein%2C transcript variant X2
14	51740001	51790000	3.5286	DNAJC5B	102170162	DnaJ heat shock protein family (Hsp40) member C5 beta
12	50820001	50870000	3.52784	CRYL1|IFT88	102170708|102170988	crystallin lambda 1|intraflagellar transport 88%2C transcript variant X1
23	40020001	40070000	3.52718	C23H6orf106	102186168	chromosome 23 C6orf106 homolog%2C transcript variant X3
13	63520001	63570000	3.52604	PIGU	102174133	phosphatidylinositol glycan anchor biosynthesis class U
11	15160001	15210000	3.52553	TTC27	102189870	tetratricopeptide repeat domain 27%2C transcript variant X1
7	98180001	98230000	3.52509	FBXW9|LOC102182581|WDR83|DHPS|WDR83OS|MAN2B1	102182295|102182581|102183139|102171505|102182862|102183410	F-box and WD repeat domain containing 9|guanine nucleotide-binding protein G(I)/G(S)/G(O) subunit gamma-7|WD repeat domain 83|deoxyhypusine synthase|WD repeat domain 83 opposite strand|mannosidase alpha class 2B member 1
11	94280001	94330000	3.52314	DENND1A	102185372	DENN domain containing 1A%2C transcript variant X1
29	42140001	42190000	3.52298	LOC108634204	108634204	HRAS-like suppressor 3
11	95180001	95230000	3.52296	NR6A1	102186491	nuclear receptor subfamily 6 group A member 1%2C transcript variant X2
15	32060001	32110000	3.52293	PGAP2|NUP98|RHOG	102190338|102191442|102191156	post-GPI attachment to proteins 2%2C transcript variant X3|nucleoporin 98%2C transcript variant X1|ras homolog family member G
12	20001	70000	3.52278	LOC102177789	102177789	multidrug resistance-associated protein 4-like
4	43360001	43410000	3.52115	OGDH	102183291	oxoglutarate dehydrogenase%2C transcript variant X1
19	27160001	27210000	3.52102	DNAH2	102170175	dynein axonemal heavy chain 2
29	39620001	39670000	3.52056	APOOL	102178341	apolipoprotein O like
16	49640001	49690000	3.52022	AURKAIP1|CCNL2|DVL1|MXRA8	102190718|102190156|102189698|102191356	aurora kinase A interacting protein 1%2C transcript variant X1|cyclin L2%2C transcript variant X2|dishevelled segment polarity protein 1%2C transcript variant X4|matrix remodeling associated 8%2C transcript variant X3
8	38700001	38750000	3.52015	ERMP1	102175292	endoplasmic reticulum metallopeptidase 1
7	56220001	56270000	3.52011	ARHGAP26	102168722	Rho GTPase activating protein 26%2C transcript variant X2
29	46320001	46370000	3.5198	LOC108634246|LOC106503997	108634246|106503997	tumor necrosis factor receptor superfamily member 26-like|tumor necrosis factor receptor superfamily member 26
5	26240001	26290000	3.51963	NPFF|TARBP2|MAP3K12|PCBP2|ATF7	102170026|102170489|102174723|102170945|102169360	neuropeptide FF-amide peptide precursor|TARBP2%2C RISC loading complex RNA binding subunit%2C transcript variant X2|mitogen-activated protein kinase kinase kinase 12%2C transcript variant X3|poly(rC) binding protein 2%2C transcript variant X9|activating transcription factor 7%2C transcript variant X3
7	59860001	59910000	3.51955	SLC23A1|PAIP2|MATR3	102168627|102169282|102191234	solute carrier family 23 member 1%2C transcript variant X5|poly(A) binding protein interacting protein 2|matrin 3%2C transcript variant X8
7	98200001	98250000	3.51871	WDR83OS|MAN2B1	102182862|102183410	WD repeat domain 83 opposite strand|mannosidase alpha class 2B member 1
11	93680001	93730000	3.51851	GPR21|RABGAP1	102180503|102181048	G protein-coupled receptor 21|RAB GTPase activating protein 1%2C transcript variant X6
11	93860001	93910000	3.51837	STRBP	102181507	spermatid perinuclear RNA binding protein%2C transcript variant X2
8	38680001	38730000	3.51832	ERMP1	102175292	endoplasmic reticulum metallopeptidase 1
1	320001	370000	3.51827	CRYZL1|DONSON|ITSN1	102171097|102190990|102171916	crystallin zeta like 1%2C transcript variant X1|downstream neighbor of SON|intersectin 1%2C transcript variant X6
10	49960001	50010000	3.51755	TCF12	102182876	transcription factor 12%2C transcript variant X9
7	56320001	56370000	3.51524	ARHGAP26	102168722	Rho GTPase activating protein 26%2C transcript variant X2
7	59240001	59290000	3.51519	NRG2	102185177	neuregulin 2%2C transcript variant X3
6	69480001	69530000	3.51424	FIP1L1	102171773	factor interacting with PAPOLA and CPSF1%2C transcript variant X11
11	15140001	15190000	3.51391	TTC27	102189870	tetratricopeptide repeat domain 27%2C transcript variant X1
18	12680001	12730000	3.51391	GSE1	102183352	Gse1 coiled-coil protein%2C transcript variant X2
6	37900001	37950000	3.513	NCAPG|LCORL	102176682|102190595	non-SMC condensin I complex subunit G%2C transcript variant X1|ligand dependent nuclear receptor corepressor like%2C transcript variant X4
7	94520001	94570000	3.51017	C7H19orf66|LOC102186858|LOC102179374|ANGPTL6	102179755|102186858|102179374|100860917	chromosome 7 C19orf66 homolog|suppressor of SWI4 1 homolog%2C transcript variant X1|complement C3%2C transcript variant X1|angiopoietin like 6%2C transcript variant X3
5	55720001	55770000	3.51006	ZBTB39|GPR182|MYO1A|TAC3	102182854|102189281|102181929|100860865	zinc finger and BTB domain containing 39%2C transcript variant X3|G protein-coupled receptor 182|myosin IA|tachykinin 3
8	44080001	44130000	3.50872	LOC102185181|DOCK8	102185181|102184524	COBW domain-containing protein 1%2C transcript variant X4|dedicator of cytokinesis 8%2C transcript variant X2
16	49660001	49710000	3.50816	TAS1R3|CPTP|DVL1|CPSF3L|MXRA8	102189978|102191636|102189698|102168281|102191356	taste 1 receptor member 3|ceramide-1-phosphate transfer protein%2C transcript variant X1|dishevelled segment polarity protein 1%2C transcript variant X4|cleavage and polyadenylation specific factor 3-like%2C transcript variant X2|matrix remodeling associated 8%2C transcript variant X3
13	22120001	22170000	3.50708	SKIDA1|MLLT10	102189970|102190530	SKI/DACH domain containing 1|myeloid/lymphoid or mixed-lineage leukemia%3B translocated to%2C 10%2C transcript variant X7
19	26980001	27030000	3.50665	TNFSF12|POLR2A	102191371|102187892	tumor necrosis factor superfamily member 12%2C transcript variant X1|RNA polymerase II subunit A
8	83820001	83870000	3.50611	OMD|ASPN|CENPP	102169007|102168726|102170146	osteomodulin|asporin|centromere protein P
29	39600001	39650000	3.50571	APOOL|LOC102171498	102178341|102171498	apolipoprotein O like|spermidine/spermine N(1)-acetyltransferase-like protein 1
10	20980001	21030000	3.50479	LOC102179204	102179204	disintegrin and metalloproteinase domain-containing protein 21-like
7	66780001	66830000	3.50426	MIDN|ATP5D|CBARP|STK11	102189030|102188764|102175762|102188214	midnolin%2C transcript variant X3|ATP synthase%2C H+ transporting%2C mitochondrial F1 complex%2C delta subunit|CACN beta subunit associated regulatory protein%2C transcript variant X2|serine/threonine kinase 11%2C transcript variant X4
6	30180001	30230000	3.50413	BMPR1B	100861211	bone morphogenetic protein receptor type 1B
18	23180001	23230000	3.50408	AKTIP|RBL2	102181418|102181890	AKT interacting protein%2C transcript variant X4|RB transcriptional corepressor like 2
13	63540001	63590000	3.50238	PIGU	102174133	phosphatidylinositol glycan anchor biosynthesis class U
8	38740001	38790000	3.50199	ERMP1|RIC1	102175292|102178354	endoplasmic reticulum metallopeptidase 1|RIC1 homolog%2C RAB6A GEF complex partner 1%2C transcript variant X1
8	39080001	39130000	3.50023	CD274|PLGRKT	102179284|102179764	CD274 molecule|plasminogen receptor with a C-terminal lysine%2C transcript variant X1
10	49980001	50030000	3.50001	TCF12	102182876	transcription factor 12%2C transcript variant X9
11	106200001	106250000	3.49977	NPDC1|FUT7|ABCA2	106502682|108637190|102183428	neural proliferation%2C differentiation and control 1%2C transcript variant X2|fucosyltransferase 7|ATP binding cassette subfamily A member 2
29	39540001	39590000	3.49961	LOC102171498	102171498	spermidine/spermine N(1)-acetyltransferase-like protein 1
5	26220001	26270000	3.49942	NPFF|TARBP2|MAP3K12|ATF7	102170026|102170489|102174723|102169360	neuropeptide FF-amide peptide precursor|TARBP2%2C RISC loading complex RNA binding subunit%2C transcript variant X2|mitogen-activated protein kinase kinase kinase 12%2C transcript variant X3|activating transcription factor 7%2C transcript variant X3
9	28300001	28350000	3.49928	CEP57L1	102187592	centrosomal protein 57 like 1%2C transcript variant X3
1	157360001	157410000	3.4989	LOC102184668	102184668	histone-lysine N-methyltransferase PRDM9%2C transcript variant X2
8	44020001	44070000	3.49885	DOCK8	102184524	dedicator of cytokinesis 8%2C transcript variant X2
7	89760001	89810000	3.49794	LOC102180305|TLE2|TLE6	102180305|102180032|102177885	zinc finger protein 77|transducin like enhancer of split 2%2C transcript variant X1|transducin like enhancer of split 6%2C transcript variant X5
7	98220001	98270000	3.49766	MAN2B1|LOC102183952	102183410|102183952	mannosidase alpha class 2B member 1|zinc finger protein 791%2C transcript variant X1
8	40400001	40450000	3.4976	GLIS3	102176686	GLIS family zinc finger 3
9	28280001	28330000	3.49747	CEP57L1	102187592	centrosomal protein 57 like 1%2C transcript variant X3
7	95360001	95410000	3.49746	SMARCA4|LDLR	102186295|102186579	SWI/SNF related%2C matrix associated%2C actin dependent regulator of chromatin%2C subfamily a%2C member 4%2C transcript variant X9|low density lipoprotein receptor
8	39100001	39150000	3.4971	PLGRKT	102179764	plasminogen receptor with a C-terminal lysine%2C transcript variant X1
9	88000001	88050000	3.49702	LOC108636750|PDE10A	108636750|102173660	NKG2D ligand 1-like|phosphodiesterase 10A%2C transcript variant X1
6	36920001	36970000	3.49614	PPM1K	102173647	protein phosphatase%2C Mg2+/Mn2+ dependent 1K%2C transcript variant X1
15	32160001	32210000	3.49586	STIM1	102189695	stromal interaction molecule 1%2C transcript variant X3
11	93800001	93850000	3.49569	STRBP	102181507	spermatid perinuclear RNA binding protein%2C transcript variant X2
11	43260001	43310000	3.49526	PUS10|REL	102169598|102169300	pseudouridylate synthase 10|REL proto-oncogene%2C NF-kB subunit
11	95100001	95150000	3.49475	NR6A1	102186491	nuclear receptor subfamily 6 group A member 1%2C transcript variant X2
13	31440001	31490000	3.49467	STAM	102180945	signal transducing adaptor molecule
10	50060001	50110000	3.49463	TCF12	102182876	transcription factor 12%2C transcript variant X9
27	12300001	12350000	3.49405	LSM1|BAG4	102187561|102179734	LSM1 homolog%2C mRNA degradation associated|BCL2 associated athanogene 4
8	44240001	44290000	3.4934	PGM5	102179194	phosphoglucomutase 5
12	50460001	50510000	3.49282	ZMYM5|PSPC1	102172456|102171798	zinc finger MYM-type containing 5%2C transcript variant X3|paraspeckle component 1
11	15060001	15110000	3.49264	TTC27	102189870	tetratricopeptide repeat domain 27%2C transcript variant X1
13	22400001	22450000	3.49254	DNAJC1	102176139	DnaJ heat shock protein family (Hsp40) member C1
8	40780001	40830000	3.49231	RFX3	102182306	regulatory factor X3%2C transcript variant X3
8	38960001	39010000	3.49154	PDCD1LG2	102179003	programmed cell death 1 ligand 2%2C transcript variant X1
11	15180001	15230000	3.49119	TTC27	102189870	tetratricopeptide repeat domain 27%2C transcript variant X1
13	53120001	53170000	3.49093	RGS19|TCEA2|SOX18|PRPF6	102177451|102177730|106502775|102191812	regulator of G-protein signaling 19%2C transcript variant X1|transcription elongation factor A2%2C transcript variant X6|SRY-box 18|pre-mRNA processing factor 6
13	63400001	63450000	3.4907	ITCH	102191813	itchy E3 ubiquitin protein ligase%2C transcript variant X1
12	50480001	50530000	3.4906	ZMYM5|PSPC1	102172456|102171798	zinc finger MYM-type containing 5%2C transcript variant X3|paraspeckle component 1
7	66940001	66990000	3.49044	TMEM259|CNN2|GRIN3B|ARID3A|WDR18	102174934|102186110|102174657|102174114|102174388	transmembrane protein 259%2C transcript variant X2|calponin 2|glutamate ionotropic receptor NMDA type subunit 3B|AT-rich interaction domain 3A%2C transcript variant X3|WD repeat domain 18%2C transcript variant X1
7	67020001	67070000	3.49027	R3HDM4|CFD|ELANE|KISS1R|MED16	102173840|102173560|102173292|106502331|102184617	R3H domain containing 4|complement factor D|elastase%2C neutrophil expressed|KISS1 receptor|mediator complex subunit 16
8	43320001	43370000	3.49019	DMRT2	102178355	doublesex and mab-3 related transcription factor 2%2C transcript variant X2
1	110320001	110370000	3.48991	LEKR1	102177284	leucine%2C glutamate and lysine rich 1
7	97960001	98010000	3.48964	GADD45GIP1|RAD23A|CALR|FARSA	106502288|102177614|102185733|102169856	GADD45G interacting protein 1|RAD23 homolog A%2C nucleotide excision repair protein%2C transcript variant X1|calreticulin|phenylalanyl-tRNA synthetase alpha subunit
5	56080001	56130000	3.48941	PRIM1|NACA	102185537|102185811	primase (DNA) subunit 1|nascent polypeptide-associated complex alpha subunit%2C transcript variant X3
19	27200001	27250000	3.48918	DNAH2	102170175	dynein axonemal heavy chain 2
7	95340001	95390000	3.48789	SMARCA4	102186295	SWI/SNF related%2C matrix associated%2C actin dependent regulator of chromatin%2C subfamily a%2C member 4%2C transcript variant X9
8	39120001	39170000	3.48759	PLGRKT	102179764	plasminogen receptor with a C-terminal lysine%2C transcript variant X1
25	26740001	26790000	3.4867	LOC108633856|TMEM265|CCDC189|SRCAP|PHKG2	108633856|106503602|102173147|102169352|100861337	uncharacterized LOC108633856|transmembrane protein 265|coiled-coil domain containing 189|Snf2-related CREBBP activator protein%2C transcript variant X3|phosphorylase kinase catalytic subunit gamma 2%2C transcript variant X1
3	96400001	96450000	3.48661	TBX15	102176751	T-box 15%2C transcript variant X1
7	94800001	94850000	3.48647	LOC102182120|CDC37|PDE4A	102182120|102182400|102188762	60S ribosomal protein L23a|cell division cycle 37|phosphodiesterase 4A%2C transcript variant X6
22	17180001	17230000	3.48555	SRGAP3	102184850	SLIT-ROBO Rho GTPase activating protein 3%2C transcript variant X4
19	27260001	27310000	3.48553	TMEM88|NAA38|LOC102170907|KDM6B|CHD3	102168860|102170457|102170907|102168575|102169132	transmembrane protein 88|N(alpha)-acetyltransferase 38%2C NatC auxiliary subunit%2C transcript variant X1|cytochrome b5 domain-containing protein 1%2C transcript variant X1|lysine demethylase 6B|chromodomain helicase DNA binding protein 3%2C transcript variant X9
16	52720001	52770000	3.48451	LOC108637741|LOC108637742|LOC108637744|LOC108637743	108637741|108637742|108637744|108637743	PRAME family member 8-like|PRAME family member 8-like|PRAME family member 8-like|PRAME family member 8-like
19	23020001	23070000	3.48434	SMG6	102180253	SMG6%2C nonsense mediated mRNA decay factor%2C transcript variant X2
8	83800001	83850000	3.48394	OGN|OMD|ASPN|CENPP	100860756|102169007|102168726|102170146	osteoglycin|osteomodulin|asporin|centromere protein P
5	64500001	64550000	3.4837	CCDC53	102175370	coiled-coil domain containing 53%2C transcript variant X1
11	94420001	94470000	3.48369	DENND1A	102185372	DENN domain containing 1A%2C transcript variant X1
11	15080001	15130000	3.48321	TTC27	102189870	tetratricopeptide repeat domain 27%2C transcript variant X1
15	32080001	32130000	3.48311	PGAP2|RHOG|STIM1	102190338|102191156|102189695	post-GPI attachment to proteins 2%2C transcript variant X3|ras homolog family member G|stromal interaction molecule 1%2C transcript variant X3
7	56300001	56350000	3.48284	ARHGAP26	102168722	Rho GTPase activating protein 26%2C transcript variant X2
19	26220001	26270000	3.48281	INCA1|SPAG7|PFN1|RNF167|GP1BA|CAMTA2|ENO3|SLC25A11	102173119|102174424|102175326|102185036|102175890|102174155|102174691|102175612	inhibitor of CDK%2C cyclin A1 interacting protein 1%2C transcript variant X3|sperm associated antigen 7|profilin 1|ring finger protein 167%2C transcript variant X2|glycoprotein Ib platelet alpha subunit%2C transcript variant X4|calmodulin binding transcription activator 2%2C transcript variant X7|enolase 3%2C transcript variant X2|solute carrier family 25 member 11
11	71980001	72030000	3.48047	SNX17|EIF2B4|PPM1G|ZNF513|GTF3C2	102177723|102179015|102177446|102178179|102179487	sorting nexin 17%2C transcript variant X2|eukaryotic translation initiation factor 2B subunit delta%2C transcript variant X1|protein phosphatase%2C Mg2+/Mn2+ dependent 1G|zinc finger protein 513%2C transcript variant X3|general transcription factor IIIC subunit 2%2C transcript variant X1
2	8360001	8410000	3.48044	TMEM57	102174443	transmembrane protein 57
11	93700001	93750000	3.47997	RABGAP1	102181048	RAB GTPase activating protein 1%2C transcript variant X6
8	38720001	38770000	3.47859	ERMP1	102175292	endoplasmic reticulum metallopeptidase 1
7	94820001	94870000	3.47855	PDE4A	102188762	phosphodiesterase 4A%2C transcript variant X6
8	40180001	40230000	3.47844	GLIS3	102176686	GLIS family zinc finger 3
6	38040001	38090000	3.47703	LCORL	102190595	ligand dependent nuclear receptor corepressor like%2C transcript variant X4
29	39560001	39610000	3.47632	LOC102171498	102171498	spermidine/spermine N(1)-acetyltransferase-like protein 1
11	94240001	94290000	3.47629	DENND1A	102185372	DENN domain containing 1A%2C transcript variant X1
11	42880001	42930000	3.47625	BCL11A	102177806	B-cell CLL/lymphoma 11A%2C transcript variant X1
7	95600001	95650000	3.47619	TMEM205|PLPPR2|SWSAP1|EPOR|RAB3D|CCDC159|RGL3	102187938|102189026|102189299|102191790|102187671|102188581|102168443	transmembrane protein 205%2C transcript variant X2|phospholipid phosphatase related 2%2C transcript variant X2|SWIM-type zinc finger 7 associated protein 1|erythropoietin receptor%2C transcript variant X1|RAB3D%2C member RAS oncogene family|coiled-coil domain containing 159%2C transcript variant X5|ral guanine nucleotide dissociation stimulator like 3%2C transcript variant X3
15	35820001	35870000	3.47496	DNHD1|RRP8	102186033|102177998	dynein heavy chain domain 1|ribosomal RNA processing 8%2C methyltransferase%2C homolog (yeast)%2C transcript variant X2
3	110920001	110970000	3.4729	SLAMF1	100861389	signaling lymphocytic activation molecule family member 1
8	44060001	44110000	3.47285	DOCK8	102184524	dedicator of cytokinesis 8%2C transcript variant X2
11	93880001	93930000	3.47274	STRBP	102181507	spermatid perinuclear RNA binding protein%2C transcript variant X2
6	37840001	37890000	3.47197	DCAF16|NCAPG	102177422|102176682	DDB1 and CUL4 associated factor 16%2C transcript variant X2|non-SMC condensin I complex subunit G%2C transcript variant X1
8	43740001	43790000	3.47106	KANK1	102175741	KN motif and ankyrin repeat domains 1%2C transcript variant X3
5	26400001	26450000	3.47105	SP7|AAAS	102176394|102176855	Sp7 transcription factor|aladin WD repeat nucleoporin
7	98240001	98290000	3.47046	LOC102183952	102183952	zinc finger protein 791%2C transcript variant X1
11	95040001	95090000	3.47038	NR5A1|NR6A1	102186219|102186491	nuclear receptor subfamily 5 group A member 1|nuclear receptor subfamily 6 group A member 1%2C transcript variant X2
13	57320001	57370000	3.46973	RAB22A|LOC102191534	102176540|102191534	RAB22A%2C member RAS oncogene family|uncharacterized LOC102191534%2C transcript variant X4
5	64540001	64590000	3.4697	CCDC53|NUP37	102175370|102176022	coiled-coil domain containing 53%2C transcript variant X1|nucleoporin 37
6	71120001	71170000	3.46968	KDR	100860836	kinase insert domain receptor
17	8900001	8950000	3.46931	LOC102177554|TMEM116	102177554|102169121	disintegrin and metalloproteinase domain-containing protein 1a-like|transmembrane protein 116
13	31580001	31630000	3.46927	MRC1	102181218	mannose receptor%2C C type 1
2	10980001	11030000	3.46868	PHACTR4	102180268	phosphatase and actin regulator 4%2C transcript variant X4
3	90960001	91010000	3.46753	RSBN1	102170929	round spermatid basic protein 1
13	53660001	53710000	3.46684	YTHDF1	102169096	YTH N6-methyladenosine RNA binding protein 1%2C transcript variant X3
18	26580001	26630000	3.46619	ARL2BP|PLLP|RSPRY1	102168662|102189425|102168379	ADP ribosylation factor like GTPase 2 binding protein|plasmolipin%2C transcript variant X1|ring finger and SPRY domain containing 1%2C transcript variant X2
1	110300001	110350000	3.46594	LEKR1	102177284	leucine%2C glutamate and lysine rich 1
7	94780001	94830000	3.46515	LOC102182120|CDC37|TYK2	102182120|102182400|102188492	60S ribosomal protein L23a|cell division cycle 37|tyrosine kinase 2%2C transcript variant X7
3	44000001	44050000	3.46514	RPE65	102174353	RPE65%2C retinoid isomerohydrolase
7	97980001	98030000	3.46484	GADD45GIP1|RAD23A|CALR|FARSA|SYCE2	106502288|102177614|102185733|102169856|102178899	GADD45G interacting protein 1|RAD23 homolog A%2C nucleotide excision repair protein%2C transcript variant X1|calreticulin|phenylalanyl-tRNA synthetase alpha subunit|synaptonemal complex central element protein 2%2C transcript variant X3
12	50440001	50490000	3.46431	PSPC1	102171798	paraspeckle component 1
13	22340001	22390000	3.46416	MLLT10|DNAJC1	102190530|102176139	myeloid/lymphoid or mixed-lineage leukemia%3B translocated to%2C 10%2C transcript variant X7|DnaJ heat shock protein family (Hsp40) member C1
7	60880001	60930000	3.46365	LOC102186477|KIF20A|BRD8|LOC108633314|NME5	102186477|102184618|102185083|108633314|102184336	bromodomain-containing protein 8-like|kinesin family member 20A%2C transcript variant X1|bromodomain containing 8%2C transcript variant X7|bromodomain-containing protein 8-like|NME/NM23 family member 5
25	16320001	16370000	3.46286	SMG1	102174796	SMG1%2C nonsense mediated mRNA decay associated PI3K related kinase
16	49500001	49550000	3.4617	FNDC10|MIB2	106502973|102187514	fibronectin type III domain containing 10|mindbomb E3 ubiquitin protein ligase 2%2C transcript variant X8
13	63500001	63550000	3.46137	MAP1LC3A|PIGU	106502794|102174133	microtubule associated protein 1 light chain 3 alpha%2C transcript variant X2|phosphatidylinositol glycan anchor biosynthesis class U
23	39980001	40030000	3.46102	C23H6orf106	102186168	chromosome 23 C6orf106 homolog%2C transcript variant X3
7	58080001	58130000	3.46085	TAF7|LOC102182782|LOC108636356|LOC102191519	102183061|102182782|108636356|102191519	TATA-box binding protein associated factor 7|mitochondrial ornithine transporter 2|protocadherin gamma-A1-like|protocadherin gamma-C4%2C transcript variant X1
13	53080001	53130000	3.46074	NPBWR2|LKAAEAR1|RGS19|TCEA2|OPRL1	102176899|108637371|102177451|102177730|102177174	neuropeptides B/W receptor 2|LKAAEAR motif containing 1|regulator of G-protein signaling 19%2C transcript variant X1|transcription elongation factor A2%2C transcript variant X6|opioid related nociceptin receptor 1
18	12660001	12710000	3.46011	GSE1	102183352	Gse1 coiled-coil protein%2C transcript variant X2
7	29420001	29470000	3.45955	RASGRF2	102171602	Ras protein specific guanine nucleotide releasing factor 2%2C transcript variant X1
4	43600001	43650000	3.45911	NACAD|TBRG4|CCM2	102175648|102181265|102181561	NAC alpha domain containing%2C transcript variant X1|transforming growth factor beta regulator 4%2C transcript variant X2|CCM2 scaffolding protein%2C transcript variant X3
5	56540001	56590000	3.45883	ZC3H10|MYL6B|ESYT1|PA2G4	102171955|102171409|102172515|102172971	zinc finger CCCH-type containing 10|myosin light chain 6B|extended synaptotagmin 1|proliferation-associated 2G4%2C transcript variant X2
25	30760001	30810000	3.45874	AUTS2	102175180	autism susceptibility candidate 2%2C transcript variant X1
7	60860001	60910000	3.4586	LOC102186477|CDC23|KIF20A|BRD8	102186477|102186684|102184618|102185083	bromodomain-containing protein 8-like|cell division cycle 23|kinesin family member 20A%2C transcript variant X1|bromodomain containing 8%2C transcript variant X7
19	26820001	26870000	3.45833	EIF5A|GPS2|LOC102184370|KCTD11|TMEM95|NEURL4|ACAP1	102183264|102189430|102184370|102185032|102185305|102189709|102183540	eukaryotic translation initiation factor 5A%2C transcript variant X2|G protein pathway suppressor 2%2C transcript variant X2|uncharacterized LOC102184370%2C transcript variant X2|potassium channel tetramerization domain containing 11|transmembrane protein 95|neuralized E3 ubiquitin protein ligase 4%2C transcript variant X3|ArfGAP with coiled-coil%2C ankyrin repeat and PH domains 1%2C transcript v…
3	22860001	22910000	3.45829	SPATA6	102171481	spermatogenesis associated 6%2C transcript variant X1
16	49680001	49730000	3.45763	TAS1R3|CPTP|PUSL1|DVL1|CPSF3L|ACAP3|MXRA8	102189978|102191636|102190249|102189698|102168281|102190536|102191356	taste 1 receptor member 3|ceramide-1-phosphate transfer protein%2C transcript variant X1|pseudouridylate synthase-like 1%2C transcript variant X2|dishevelled segment polarity protein 1%2C transcript variant X4|cleavage and polyadenylation specific factor 3-like%2C transcript variant X2|ArfGAP with coiled-coil%2C ankyrin repeat and PH domains 3%2C transcript variant X3|matrix remodeling associated…
7	90540001	90590000	3.45746	ZBTB7A|PIAS4	102173180|102175569	zinc finger and BTB domain containing 7A%2C transcript variant X3|protein inhibitor of activated STAT 4
12	50420001	50470000	3.45703	PSPC1	102171798	paraspeckle component 1
4	43560001	43610000	3.45667	MYO1G|CCM2	102182564|102181561	myosin IG|CCM2 scaffolding protein%2C transcript variant X3
7	59620001	59670000	3.45527	CXXC5	100860937	CXXC finger protein 5%2C transcript variant X3
13	22380001	22430000	3.4552	DNAJC1	102176139	DnaJ heat shock protein family (Hsp40) member C1
7	66760001	66810000	3.45491	C7H19orf24|CIRBP|MIDN|ATP5D|CBARP	102190780|102189303|102189030|102188764|102175762	chromosome 7 C19orf24 homolog|cold inducible RNA binding protein%2C transcript variant X5|midnolin%2C transcript variant X3|ATP synthase%2C H+ transporting%2C mitochondrial F1 complex%2C delta subunit|CACN beta subunit associated regulatory protein%2C transcript variant X2
11	93740001	93790000	3.45485	RABGAP1|STRBP	102181048|102181507	RAB GTPase activating protein 1%2C transcript variant X6|spermatid perinuclear RNA binding protein%2C transcript variant X2
14	17680001	17730000	3.45485	VPS13B	102177543	vacuolar protein sorting 13 homolog B%2C transcript variant X5
8	44000001	44050000	3.45451	DOCK8	102184524	dedicator of cytokinesis 8%2C transcript variant X2
18	12640001	12690000	3.45373	GSE1	102183352	Gse1 coiled-coil protein%2C transcript variant X2
19	27280001	27330000	3.45372	TMEM88|NAA38|LOC102170907|KDM6B|CHD3	102168860|102170457|102170907|102168575|102169132	transmembrane protein 88|N(alpha)-acetyltransferase 38%2C NatC auxiliary subunit%2C transcript variant X1|cytochrome b5 domain-containing protein 1%2C transcript variant X1|lysine demethylase 6B|chromodomain helicase DNA binding protein 3%2C transcript variant X9
5	26140001	26190000	3.45371	ATF7	102169360	activating transcription factor 7%2C transcript variant X3
12	14360001	14410000	3.45273	LOC108637254	108637254	multidrug resistance-associated protein 4-like
10	86940001	86990000	3.4526	IQCH	102169673	IQ motif containing H
22	50800001	50850000	3.45227	GPX1|RHOA|USP4	102181442|102181169|102178954	glutathione peroxidase 1|ras homolog family member A|ubiquitin specific peptidase 4%2C transcript variant X3
7	94540001	94590000	3.45174	C7H19orf66|LOC102186858|EIF3G|LOC102179374|ANGPTL6	102179755|102186858|102180304|102179374|100860917	chromosome 7 C19orf66 homolog|suppressor of SWI4 1 homolog%2C transcript variant X1|eukaryotic translation initiation factor 3 subunit G%2C transcript variant X1|complement C3%2C transcript variant X1|angiopoietin like 6%2C transcript variant X3
2	15860001	15910000	3.45008	DIS3L2	102179613	DIS3 like 3'-5' exoribonuclease 2%2C transcript variant X4
13	22240001	22290000	3.44993	MLLT10	102190530	myeloid/lymphoid or mixed-lineage leukemia%3B translocated to%2C 10%2C transcript variant X7
6	37920001	37970000	3.44945	LCORL	102190595	ligand dependent nuclear receptor corepressor like%2C transcript variant X4
19	26880001	26930000	3.44936	TNK1|TMEM256|SPEM1|C19H17orf74|TMEM102|FGF11|PLSCR3|NLGN2	102185864|102190261|102186153|102186430|102190818|102186718|102185601|102190547	tyrosine kinase non receptor 1%2C transcript variant X3|transmembrane protein 256|spermatid maturation 1|chromosome 19 C17orf74 homolog|transmembrane protein 102%2C transcript variant X3|fibroblast growth factor 11%2C transcript variant X2|phospholipid scramblase 3%2C transcript variant X1|neuroligin 2
5	64620001	64670000	3.44901	PARPBP	102176588	PARP1 binding protein%2C transcript variant X2
14	81060001	81110000	3.44885	PARP10|PLEC	102181318|106504013	poly(ADP-ribose) polymerase family member 10|plectin
13	22100001	22150000	3.44825	SKIDA1|MLLT10	102189970|102190530	SKI/DACH domain containing 1|myeloid/lymphoid or mixed-lineage leukemia%3B translocated to%2C 10%2C transcript variant X7
10	50120001	50170000	3.44816	TCF12	102182876	transcription factor 12%2C transcript variant X9
2	45880001	45930000	3.44799	STRADB|ALS2CR11	100861151|102172013	STE20-related kinase adaptor beta%2C transcript variant X2|amyotrophic lateral sclerosis 2 chromosome region candidate 11
16	49460001	49510000	3.44694	MMP23B|LOC102188159|MIB2	106502966|102188159|102187514	matrix metallopeptidase 23B|cyclin-dependent kinase 11B%2C transcript variant X6|mindbomb E3 ubiquitin protein ligase 2%2C transcript variant X8
2	40000001	40050000	3.4468	METTL21A|CREB1|LOC102186533	102185790|102186065|102186533	methyltransferase like 21A%2C transcript variant X1|cAMP responsive element binding protein 1%2C transcript variant X1|protein bicaudal D homolog 1-like%2C transcript variant X2
11	95160001	95210000	3.44663	NR6A1	102186491	nuclear receptor subfamily 6 group A member 1%2C transcript variant X2
3	85660001	85710000	3.44652	LOC102187823	102187823	calcium-binding mitochondrial carrier protein SCaMC-1-like%2C transcript variant X1
7	98000001	98050000	3.44642	GCDH|KLF1|DNASE2|FARSA|SYCE2	102178259|102179753|102180029|102169856|102178899	glutaryl-CoA dehydrogenase|Kruppel like factor 1%2C transcript variant X1|deoxyribonuclease 2%2C lysosomal|phenylalanyl-tRNA synthetase alpha subunit|synaptonemal complex central element protein 2%2C transcript variant X3
10	50000001	50050000	3.44615	TCF12	102182876	transcription factor 12%2C transcript variant X9
3	87100001	87150000	3.44603	AHCYL1	102188182	adenosylhomocysteinase like 1%2C transcript variant X2
11	43200001	43250000	3.44591	REL	102169300	REL proto-oncogene%2C NF-kB subunit
8	40360001	40410000	3.44575	GLIS3	102176686	GLIS family zinc finger 3
2	19860001	19910000	3.44563	SLC19A3	102170190	solute carrier family 19 member 3%2C transcript variant X1
19	33020001	33070000	3.44562	NCOR1	102188080	nuclear receptor corepressor 1%2C transcript variant X19
22	60260001	60310000	3.44517	KLF15	102179715	Kruppel like factor 15%2C transcript variant X3
6	70780001	70830000	3.44501	KIT	100861386	KIT proto-oncogene receptor tyrosine kinase
16	49480001	49530000	3.44453	MMP23B|LOC102188159|MIB2	106502966|102188159|102187514	matrix metallopeptidase 23B|cyclin-dependent kinase 11B%2C transcript variant X6|mindbomb E3 ubiquitin protein ligase 2%2C transcript variant X8
13	57300001	57350000	3.44451	RAB22A	102176540	RAB22A%2C member RAS oncogene family
13	22320001	22370000	3.44444	MLLT10|DNAJC1	102190530|102176139	myeloid/lymphoid or mixed-lineage leukemia%3B translocated to%2C 10%2C transcript variant X7|DnaJ heat shock protein family (Hsp40) member C1
22	50760001	50810000	3.44413	NICN1|AMT|TCTA|RHOA	102178673|102180265|102180898|102181169	nicolin 1%2C transcript variant X1|aminomethyltransferase|T-cell leukemia translocation altered|ras homolog family member A
11	15040001	15090000	3.44394	TTC27	102189870	tetratricopeptide repeat domain 27%2C transcript variant X1
15	35500001	35550000	3.44377	LOC102180781|C15H11orf42|FAM160A2	102180781|102180516|102187147	olfactory receptor 52W1|chromosome 15 C11orf42 homolog|family with sequence similarity 160 member A2%2C transcript variant X7
29	39520001	39570000	3.44374	LOC102171498	102171498	spermidine/spermine N(1)-acetyltransferase-like protein 1
5	55700001	55750000	3.44373	NEMP1|MYO1A|TAC3	102181271|102181929|100860865	nuclear envelope integral membrane protein 1|myosin IA|tachykinin 3
1	58160001	58210000	3.44328	USF3|ATP6V1A|NAA50	102185311|102186053|102185606	upstream transcription factor family member 3%2C transcript variant X2|ATPase H+ transporting V1 subunit A%2C transcript variant X2|N(alpha)-acetyltransferase 50%2C NatE catalytic subunit%2C transcript variant X1
13	53340001	53390000	3.44322	SLC2A4RG|LIME1|ARFRP1|TNFRSF6B|ZGPAT|RTEL1|ZBTB46	102180608|102189878|102181053|102169607|102169310|102181513|102169027	SLC2A4 regulator|Lck interacting transmembrane adaptor 1%2C transcript variant X4|ADP ribosylation factor related protein 1%2C transcript variant X4|TNF receptor superfamily member 6b|zinc finger CCCH-type and G-patch domain containing|regulator of telomere elongation helicase 1%2C transcript variant X8|zinc finger and BTB domain containing 46%2C transcript variant X1
11	95200001	95250000	3.44242	NR6A1	102186491	nuclear receptor subfamily 6 group A member 1%2C transcript variant X2
7	94500001	94550000	3.44146	RDH8|LOC102179374	102179089|102179374	retinol dehydrogenase 8 (all-trans)|complement C3%2C transcript variant X1
7	59640001	59690000	3.44122	UBE2D2|CXXC5	102171866|100860937	ubiquitin conjugating enzyme E2 D2|CXXC finger protein 5%2C transcript variant X3
18	15260001	15310000	3.44112	LOC102188617|MVD|ZC3H18|IL17C	102188617|102169040|102188071|102188338	cytochrome b-245 light chain|mevalonate diphosphate decarboxylase|zinc finger CCCH-type containing 18%2C transcript variant X2|interleukin 17C
18	26560001	26610000	3.44106	FAM192A|RSPRY1	102190449|102168379	family with sequence similarity 192 member A%2C transcript variant X5|ring finger and SPRY domain containing 1%2C transcript variant X2
7	57920001	57970000	3.44079	LOC102191519	102191519	protocadherin gamma-C4%2C transcript variant X1
8	40200001	40250000	3.44064	GLIS3	102176686	GLIS family zinc finger 3
19	32940001	32990000	3.43985	CENPV|PIGL	102178304|102178568	centromere protein V%2C transcript variant X1|phosphatidylinositol glycan anchor biosynthesis class L%2C transcript variant X5
27	12400001	12450000	3.43907	EIF4EBP1	100861234	eukaryotic translation initiation factor 4E binding protein 1
27	10660001	10710000	3.439	ADAM18	102175742	ADAM metallopeptidase domain 18
12	1	50000	3.43831	LOC102177789	102177789	multidrug resistance-associated protein 4-like
5	55680001	55730000	3.43783	NEMP1|MYO1A	102181271|102181929	nuclear envelope integral membrane protein 1|myosin IA
3	85680001	85730000	3.43751	LOC102187823	102187823	calcium-binding mitochondrial carrier protein SCaMC-1-like%2C transcript variant X1
7	98300001	98350000	3.43742	LOC102184420	102184420	zinc finger protein 709
14	16480001	16530000	3.43727	STK3	102191439	serine/threonine kinase 3%2C transcript variant X2
16	49740001	49790000	3.4368	B3GALT6|TNFRSF4|UBE2J2|FAM132A|SDF4	102191357|102169402|102168931|102191068|100860787	beta-1%2C3-galactosyltransferase 6|TNF receptor superfamily member 4|ubiquitin conjugating enzyme E2 J2%2C transcript variant X2|family with sequence similarity 132 member A|stromal cell derived factor 4
7	97820001	97870000	3.43676	LYL1|NACC1|TRMT1|NFIX	102168994|102168714|102176952|102169276	LYL1%2C basic helix-loop-helix family member%2C transcript variant X1|nucleus accumbens associated 1|tRNA methyltransferase 1%2C transcript variant X2|nuclear factor I X%2C transcript variant X7
12	58380001	58430000	3.43646	PDS5B	102180403	PDS5 cohesin associated factor B%2C transcript variant X5
13	22220001	22270000	3.43613	MLLT10	102190530	myeloid/lymphoid or mixed-lineage leukemia%3B translocated to%2C 10%2C transcript variant X7
12	50800001	50850000	3.43587	CRYL1|IFT88	102170708|102170988	crystallin lambda 1|intraflagellar transport 88%2C transcript variant X1
7	66620001	66670000	3.43581	RPS15|GAMT|APC2|DAZAP1	102177159|102176603|102177435|102176879	ribosomal protein S15|guanidinoacetate N-methyltransferase|APC2%2C WNT signaling pathway regulator|DAZ associated protein 1%2C transcript variant X3
7	94840001	94890000	3.43503	PDE4A|KEAP1	102188762|102182688	phosphodiesterase 4A%2C transcript variant X6|kelch like ECH associated protein 1%2C transcript variant X1
10	49120001	49170000	3.435	TEX9	102184627	testis expressed 9%2C transcript variant X2
16	49720001	49770000	3.43458	SCNN1D|B3GALT6|ACAP3|UBE2J2|FAM132A	102190806|102191357|102190536|102168931|102191068	sodium channel epithelial 1 delta subunit%2C transcript variant X1|beta-1%2C3-galactosyltransferase 6|ArfGAP with coiled-coil%2C ankyrin repeat and PH domains 3%2C transcript variant X3|ubiquitin conjugating enzyme E2 J2%2C transcript variant X2|family with sequence similarity 132 member A
7	59600001	59650000	3.43419	CXXC5	100860937	CXXC finger protein 5%2C transcript variant X3
2	45900001	45950000	3.43417	STRADB|ALS2CR11|TRAK2	100861151|102172013|102171285	STE20-related kinase adaptor beta%2C transcript variant X2|amyotrophic lateral sclerosis 2 chromosome region candidate 11|trafficking kinesin protein 2%2C transcript variant X2
16	49540001	49590000	3.43349	FNDC10|TMEM240|SSU72|LOC102189890	106502973|102188336|102188069|102189890	fibronectin type III domain containing 10|transmembrane protein 240|SSU72 homolog%2C RNA polymerase II CTD phosphatase|ATPase family AAA domain-containing protein 3%2C transcript variant X1
19	50360001	50410000	3.43343	PCYT2|NPB|ANAPC11|ALYREF|ARHGDIA|P4HB	102168574|102179981|102169049|102180256|102169329|102169902	phosphate cytidylyltransferase 2%2C ethanolamine%2C transcript variant X3|neuropeptide B|anaphase promoting complex subunit 11%2C transcript variant X2|Aly/REF export factor|Rho GDP dissociation inhibitor alpha%2C transcript variant X2|prolyl 4-hydroxylase subunit beta
5	26460001	26510000	3.4328	PFDN5|MFSD5|RARG|ESPL1	102177500|102178243|102178513|102177959	prefoldin subunit 5|major facilitator superfamily domain containing 5|retinoic acid receptor gamma%2C transcript variant X4|extra spindle pole bodies like 1%2C separase%2C transcript variant X1
11	94400001	94450000	3.43273	DENND1A	102185372	DENN domain containing 1A%2C transcript variant X1
11	15120001	15170000	3.43266	TTC27	102189870	tetratricopeptide repeat domain 27%2C transcript variant X1
9	28320001	28370000	3.43186	SESN1|CEP57L1	102187135|102187592	sestrin 1%2C transcript variant X2|centrosomal protein 57 like 1%2C transcript variant X3
14	16500001	16550000	3.43163	STK3	102191439	serine/threonine kinase 3%2C transcript variant X2
2	15880001	15930000	3.43155	DIS3L2	102179613	DIS3 like 3'-5' exoribonuclease 2%2C transcript variant X4
13	22440001	22490000	3.43142	DNAJC1	102176139	DnaJ heat shock protein family (Hsp40) member C1
2	84140001	84190000	3.43116	LOC108638591|ZEB2	108638591|102190273	uncharacterized LOC108638591|zinc finger E-box binding homeobox 2%2C transcript variant X5
7	58060001	58110000	3.43075	LOC108636356|LOC102191519	108636356|102191519	protocadherin gamma-A1-like|protocadherin gamma-C4%2C transcript variant X1
7	66640001	66690000	3.43013	GAMT|NDUFS7|DAZAP1|LOC102191038	102176603|100860782|102176879|102191038	guanidinoacetate N-methyltransferase|NADH:ubiquinone oxidoreductase core subunit S7%2C transcript variant X2|DAZ associated protein 1%2C transcript variant X3|PWWP domain-containing protein MUM1%2C transcript variant X3
7	90560001	90610000	3.42964	ZBTB7A|PIAS4	102173180|102175569	zinc finger and BTB domain containing 7A%2C transcript variant X3|protein inhibitor of activated STAT 4
16	49760001	49810000	3.42961	B3GALT6|TNFRSF4|TNFRSF18|FAM132A|SDF4|TTLL10	102191357|102169402|102191637|102191068|100860787|102168282	beta-1%2C3-galactosyltransferase 6|TNF receptor superfamily member 4|TNF receptor superfamily member 18%2C transcript variant X1|family with sequence similarity 132 member A|stromal cell derived factor 4|tubulin tyrosine ligase like 10
11	96080001	96130000	3.42952	PBX3	102187055	PBX homeobox 3%2C transcript variant X4
8	43700001	43750000	3.4294	KANK1	102175741	KN motif and ankyrin repeat domains 1%2C transcript variant X3
1	126860001	126910000	3.42934	RASA2	102181436	RAS p21 protein activator 2%2C transcript variant X1
19	27240001	27290000	3.42932	TMEM88|NAA38|LOC102170907|DNAH2|KDM6B	102168860|102170457|102170907|102170175|102168575	transmembrane protein 88|N(alpha)-acetyltransferase 38%2C NatC auxiliary subunit%2C transcript variant X1|cytochrome b5 domain-containing protein 1%2C transcript variant X1|dynein axonemal heavy chain 2|lysine demethylase 6B
7	89740001	89790000	3.42903	LOC102180305|TLE6	102180305|102177885	zinc finger protein 77|transducin like enhancer of split 6%2C transcript variant X5
12	50640001	50690000	3.42899	GJA3|GJB2	102171256|102171720	gap junction protein alpha 3|gap junction protein beta 2
19	27300001	27350000	3.42881	LOC108638214|TRAPPC1|CHD3|KCNAB3|CNTROB	108638214|102171460|102169132|102171187|102171739	uncharacterized LOC108638214|trafficking protein particle complex 1|chromodomain helicase DNA binding protein 3%2C transcript variant X9|potassium voltage-gated channel subfamily A regulatory beta subunit 3|centrobin%2C centriole duplication and spindle assembly protein%2C transcript variant X2
7	60840001	60890000	3.42878	CDC23|KIF20A|BRD8	102186684|102184618|102185083	cell division cycle 23|kinesin family member 20A%2C transcript variant X1|bromodomain containing 8%2C transcript variant X7
7	67040001	67090000	3.42852	R3HDM4|CFD|ELANE|AZU1|MED16|PRTN3	102173840|102173560|102173292|102185651|102184617|108636370	R3H domain containing 4|complement factor D|elastase%2C neutrophil expressed|azurocidin 1|mediator complex subunit 16|proteinase 3
13	22360001	22410000	3.42811	DNAJC1	102176139	DnaJ heat shock protein family (Hsp40) member C1
6	30240001	30290000	3.428	BMPR1B	100861211	bone morphogenetic protein receptor type 1B
8	39180001	39230000	3.42761	INSL6	102180394	insulin like 6
13	63480001	63530000	3.42758	MAP1LC3A|DYNLRB1|PIGU	106502794|102168466|102174133	microtubule associated protein 1 light chain 3 alpha%2C transcript variant X2|dynein light chain roadblock-type 1|phosphatidylinositol glycan anchor biosynthesis class U
9	25640001	25690000	3.42718	FAM229B|LAMA4|TUBE1	102177894|102177440|102178909	family with sequence similarity 229 member B%2C transcript variant X2|laminin subunit alpha 4%2C transcript variant X2|tubulin epsilon 1%2C transcript variant X3
6	30260001	30310000	3.42707	BMPR1B	100861211	bone morphogenetic protein receptor type 1B
14	25080001	25130000	3.42704	ANGPT1	102189773	angiopoietin 1
4	43580001	43630000	3.42662	CCM2	102181561	CCM2 scaffolding protein%2C transcript variant X3
12	58360001	58410000	3.42656	PDS5B	102180403	PDS5 cohesin associated factor B%2C transcript variant X5
7	66960001	67010000	3.42508	GRIN3B|ARID3A|WDR18	102174657|102174114|102174388	glutamate ionotropic receptor NMDA type subunit 3B|AT-rich interaction domain 3A%2C transcript variant X3|WD repeat domain 18%2C transcript variant X1
10	50040001	50090000	3.42507	TCF12	102182876	transcription factor 12%2C transcript variant X9
6	30280001	30330000	3.4249	BMPR1B	100861211	bone morphogenetic protein receptor type 1B
5	56520001	56570000	3.42468	MYL6|SMARCC2|MYL6B|ESYT1	102170394|102168430|102171409|102172515	myosin light chain 6%2C transcript variant X1|SWI/SNF related%2C matrix associated%2C actin dependent regulator of chromatin subfamily c member 2%2C transcript variant X4|myosin light chain 6B|extended synaptotagmin 1
11	93720001	93770000	3.42465	RABGAP1	102181048	RAB GTPase activating protein 1%2C transcript variant X6
7	95140001	95190000	3.42409	TMED1|C7H19orf38|CARM1|DNM2	102184613|102185262|102190682|102190402	transmembrane p24 trafficking protein 1%2C transcript variant X2|chromosome 7 C19orf38 homolog|coactivator associated arginine methyltransferase 1%2C transcript variant X5|dynamin 2%2C transcript variant X1
7	71900001	71950000	3.42405	NSD1	102184804	nuclear receptor binding SET domain protein 1%2C transcript variant X6
14	16520001	16570000	3.42388	STK3	102191439	serine/threonine kinase 3%2C transcript variant X2
29	46240001	46290000	3.42357	AP2A2|MUC6	102175945|102175667	adaptor related protein complex 2 alpha 2 subunit%2C transcript variant X2|mucin 6%2C oligomeric mucus/gel-forming
6	37820001	37870000	3.42318	DCAF16|NCAPG|FAM184B	102177422|102176682|102190313	DDB1 and CUL4 associated factor 16%2C transcript variant X2|non-SMC condensin I complex subunit G%2C transcript variant X1|family with sequence similarity 184 member B%2C transcript variant X1
8	39240001	39290000	3.42306	JAK2	102180670	Janus kinase 2
2	8340001	8390000	3.42304	TMEM57	102174443	transmembrane protein 57
10	82320001	82370000	3.42296	SENP8|MYO9A	102177800|102177343	SUMO/sentrin peptidase family member%2C NEDD8 specific%2C transcript variant X1|myosin IXA%2C transcript variant X4
14	17640001	17690000	3.42289	VPS13B	102177543	vacuolar protein sorting 13 homolog B%2C transcript variant X5
8	43680001	43730000	3.4227	KANK1	102175741	KN motif and ankyrin repeat domains 1%2C transcript variant X3
11	95120001	95170000	3.42257	NR6A1	102186491	nuclear receptor subfamily 6 group A member 1%2C transcript variant X2
19	51920001	51970000	3.42232	CBX8|CBX4	102186051|102185779	chromobox 8%2C transcript variant X1|chromobox 4
11	14760001	14810000	3.42212	YIPF4	102190525	Yip1 domain family member 4
18	18100001	18150000	3.42164	CYLD	102179035	CYLD lysine 63 deubiquitinase%2C transcript variant X2
9	73860001	73910000	3.42162	NUP43|PCMT1	102189126|102169011	nucleoporin 43%2C transcript variant X2|protein-L-isoaspartate (D-aspartate) O-methyltransferase
5	56860001	56910000	3.42125	CD63|BLOC1S1|SARNP|GDF11|RDH5	102178984|102169562|102178430|102178704|102179453	CD63 molecule%2C transcript variant X3|biogenesis of lysosomal organelles complex 1 subunit 1|SAP domain containing ribonucleoprotein%2C transcript variant X2|growth differentiation factor 11|retinol dehydrogenase 5%2C transcript variant X2
3	25360001	25410000	3.4211	FAF1	102170195	Fas associated factor 1
5	56560001	56610000	3.42082	ZC3H10|ESYT1|PA2G4|ERBB3	102171955|102172515|102172971|102173448	zinc finger CCCH-type containing 10|extended synaptotagmin 1|proliferation-associated 2G4%2C transcript variant X2|erb-b2 receptor tyrosine kinase 3
11	93660001	93710000	3.42063	GPR21|RABGAP1	102180503|102181048	G protein-coupled receptor 21|RAB GTPase activating protein 1%2C transcript variant X6
13	63460001	63510000	3.42054	MAP1LC3A|DYNLRB1|ITCH|PIGU	106502794|102168466|102191813|102174133	microtubule associated protein 1 light chain 3 alpha%2C transcript variant X2|dynein light chain roadblock-type 1|itchy E3 ubiquitin protein ligase%2C transcript variant X1|phosphatidylinositol glycan anchor biosynthesis class U
25	26760001	26810000	3.4203	TMEM265|CCDC189|SRCAP|PHKG2|RNF40	106503602|102173147|102169352|100861337|102174082	transmembrane protein 265|coiled-coil domain containing 189|Snf2-related CREBBP activator protein%2C transcript variant X3|phosphorylase kinase catalytic subunit gamma 2%2C transcript variant X1|ring finger protein 40
9	56780001	56830000	3.42016	ARG1	100860853	arginase 1
8	43720001	43770000	3.42013	KANK1	102175741	KN motif and ankyrin repeat domains 1%2C transcript variant X3
13	53640001	53690000	3.41985	BIRC7|YTHDF1	102169582|102169096	baculoviral IAP repeat containing 7|YTH N6-methyladenosine RNA binding protein 1%2C transcript variant X3
11	94300001	94350000	3.41941	DENND1A	102185372	DENN domain containing 1A%2C transcript variant X1
1	380001	430000	3.41939	DONSON|GART|SON	102190990|102172194|102173229	downstream neighbor of SON|phosphoribosylglycinamide formyltransferase%2C phosphoribosylglycinamide synthetase%2C phosphoribosylaminoimidazole synthetase%2C transcript variant X1|SON DNA binding protein%2C transcript variant X5
24	1300001	1350000	3.4189	LOC102184860	102184860	olfactory receptor 5L2-like
11	94380001	94430000	3.41812	DENND1A	102185372	DENN domain containing 1A%2C transcript variant X1
12	50400001	50450000	3.41752	MPHOSPH8|PSPC1	102172075|102171798	M-phase phosphoprotein 8%2C transcript variant X4|paraspeckle component 1
3	25380001	25430000	3.41672	FAF1	102170195	Fas associated factor 1
8	40300001	40350000	3.41668	GLIS3	102176686	GLIS family zinc finger 3
8	43500001	43550000	3.41649	DMRT1	102178905	doublesex and mab-3 related transcription factor 1
11	94320001	94370000	3.41628	DENND1A	102185372	DENN domain containing 1A%2C transcript variant X1
10	50020001	50070000	3.41621	TCF12	102182876	transcription factor 12%2C transcript variant X9
18	12280001	12330000	3.41607	USP10	102182819	ubiquitin specific peptidase 10
11	11720001	11770000	3.41596	EXOC6B	102183150	exocyst complex component 6B
19	27220001	27270000	3.41541	DNAH2|KDM6B	102170175|102168575	dynein axonemal heavy chain 2|lysine demethylase 6B
23	39940001	39990000	3.41521	C23H6orf106	102186168	chromosome 23 C6orf106 homolog%2C transcript variant X3
7	71960001	72010000	3.41491	NSD1	102184804	nuclear receptor binding SET domain protein 1%2C transcript variant X6
9	73820001	73870000	3.41466	LATS1|NUP43|PCMT1	102188502|102189126|102169011	large tumor suppressor kinase 1%2C transcript variant X2|nucleoporin 43%2C transcript variant X2|protein-L-isoaspartate (D-aspartate) O-methyltransferase
18	15080001	15130000	3.41459	ZFPM1|ZNF469	102187519|102187252	zinc finger protein%2C FOG family member 1%2C transcript variant X5|zinc finger protein 469
6	30300001	30350000	3.41427	BMPR1B	100861211	bone morphogenetic protein receptor type 1B
18	12320001	12370000	3.41378	USP10	102182819	ubiquitin specific peptidase 10
7	98260001	98310000	3.41268	LOC102183952|LOC102184420	102183952|102184420	zinc finger protein 791%2C transcript variant X1|zinc finger protein 709
7	59700001	59750000	3.4126	UBE2D2	102171866	ubiquitin conjugating enzyme E2 D2
22	47760001	47810000	3.41256	RFT1|SFMBT1	102176469|102177108	RFT1 homolog%2C transcript variant X1|Scm-like with four mbt domains 1%2C transcript variant X6
14	25180001	25230000	3.4124	ANGPT1	102189773	angiopoietin 1
12	50760001	50810000	3.41169	CRYL1	102170708	crystallin lambda 1
17	16020001	16070000	3.41168	SH2B3|ATXN2	102181888|102180146	SH2B adaptor protein 3%2C transcript variant X2|ataxin 2%2C transcript variant X9
11	94340001	94390000	3.41145	DENND1A	102185372	DENN domain containing 1A%2C transcript variant X1
8	200001	250000	3.41132	MFSD14B	102188589	major facilitator superfamily domain containing 14B
27	12380001	12430000	3.41107	ASH2L|EIF4EBP1	102186829|100861234	ASH2 like histone lysine methyltransferase complex subunit|eukaryotic translation initiation factor 4E binding protein 1
8	83840001	83890000	3.41077	ASPN|CENPP|ECM2	102168726|102170146|102168258	asporin|centromere protein P|extracellular matrix protein 2%2C transcript variant X2
18	12300001	12350000	3.41025	USP10	102182819	ubiquitin specific peptidase 10
13	22300001	22350000	3.41003	MLLT10	102190530	myeloid/lymphoid or mixed-lineage leukemia%3B translocated to%2C 10%2C transcript variant X7
7	95180001	95230000	3.40985	YIPF2|C7H19orf38|CARM1	102185554|102185262|102190682	Yip1 domain family member 2%2C transcript variant X2|chromosome 7 C19orf38 homolog|coactivator associated arginine methyltransferase 1%2C transcript variant X5
16	49620001	49670000	3.4092	TMEM88B|MRPL20|AURKAIP1|ANKRD65|CCNL2	102188882|102189421|102190718|102189145|102190156	transmembrane protein 88B|mitochondrial ribosomal protein L20|aurora kinase A interacting protein 1%2C transcript variant X1|ankyrin repeat domain 65|cyclin L2%2C transcript variant X2
8	59660001	59710000	3.40912	TPM2|ARHGEF39|CA9|TLN1	102178827|102178071|102178356|102179669	tropomyosin 2 (beta)%2C transcript variant X1|Rho guanine nucleotide exchange factor 39%2C transcript variant X3|carbonic anhydrase 9%2C transcript variant X3|talin 1%2C transcript variant X2
5	55360001	55410000	3.409	R3HDM2	102176670	R3H domain containing 2%2C transcript variant X12
7	58040001	58090000	3.40899	LOC102191519	102191519	protocadherin gamma-C4%2C transcript variant X1
5	72560001	72610000	3.40893	RBFOX2	102171037	RNA binding protein%2C fox-1 homolog 2%2C transcript variant X20
12	50780001	50830000	3.40892	CRYL1	102170708	crystallin lambda 1
11	11740001	11790000	3.40863	EXOC6B	102183150	exocyst complex component 6B
7	95020001	95070000	3.40797	QTRT1|ILF3	102190121|102184139	queuine tRNA-ribosyltransferase catalytic subunit 1|interleukin enhancer binding factor 3%2C transcript variant X2
3	68200001	68250000	3.40794	ZNF644	102171753	zinc finger protein 644%2C transcript variant X9
11	15100001	15150000	3.40689	TTC27	102189870	tetratricopeptide repeat domain 27%2C transcript variant X1
18	23960001	24010000	3.40627	IRX3	106503097	iroquois homeobox 3%2C transcript variant X1
8	44040001	44090000	3.40568	DOCK8	102184524	dedicator of cytokinesis 8%2C transcript variant X2
16	49440001	49490000	3.40535	NADK|LOC106502965|LOC102188159	102187340|106502965|102188159	NAD kinase%2C transcript variant X2|endogenous retrovirus group K member 7 Env polyprotein%2C transcript variant X2|cyclin-dependent kinase 11B%2C transcript variant X6
11	14780001	14830000	3.40517	YIPF4|BIRC6	102190525|102189592	Yip1 domain family member 4|baculoviral IAP repeat containing 6%2C transcript variant X3
8	40280001	40330000	3.40514	GLIS3	102176686	GLIS family zinc finger 3
10	49140001	49190000	3.40506	TEX9	102184627	testis expressed 9%2C transcript variant X2
18	18120001	18170000	3.40494	CYLD	102179035	CYLD lysine 63 deubiquitinase%2C transcript variant X2
6	32760001	32810000	3.40444	GRID2	102191781	glutamate ionotropic receptor delta type subunit 2
9	83300001	83350000	3.40432	ACAT2|WTAP|TCP1	102171980|102182308|102182792	acetyl-CoA acetyltransferase 2|Wilms tumor 1 associated protein%2C transcript variant X1|t-complex 1
7	97780001	97830000	3.40419	IER2|STX10|NACC1	102175474|102175756|102168714	immediate early response 2|syntaxin 10%2C transcript variant X2|nucleus accumbens associated 1
29	44200001	44250000	3.40404	MAP3K11|PCNX3|SIPA1|RELA	102173267|102173535|102173818|102174096	mitogen-activated protein kinase kinase kinase 11|pecanex homolog 3 (Drosophila)%2C transcript variant X6|signal-induced proliferation-associated 1%2C transcript variant X2|RELA proto-oncogene%2C NF-kB subunit
20	71480001	71530000	3.40389	SLC9A3	102184475	solute carrier family 9 member A3%2C transcript variant X2
13	22260001	22310000	3.40382	MLLT10	102190530	myeloid/lymphoid or mixed-lineage leukemia%3B translocated to%2C 10%2C transcript variant X7
1	110240001	110290000	3.40371	LEKR1	102177284	leucine%2C glutamate and lysine rich 1
8	38920001	38970000	3.40369	LOC108636599	108636599	uncharacterized LOC108636599
7	94480001	94530000	3.40353	RDH8|COL5A3|LOC102179374	102179089|102186297|102179374	retinol dehydrogenase 8 (all-trans)|collagen type V alpha 3 chain%2C transcript variant X1|complement C3%2C transcript variant X1
1	71080001	71130000	3.40352	SENP5	102177195	SUMO1/sentrin specific peptidase 5%2C transcript variant X2
6	32780001	32830000	3.40342	GRID2	102191781	glutamate ionotropic receptor delta type subunit 2
8	43520001	43570000	3.40323	DMRT1	102178905	doublesex and mab-3 related transcription factor 1
7	98280001	98330000	3.40237	LOC102184420	102184420	zinc finger protein 709
3	68280001	68330000	3.40228	ZNF644	102171753	zinc finger protein 644%2C transcript variant X9
27	12080001	12130000	3.40221	FGFR1|LETM2	102180282|102189186	fibroblast growth factor receptor 1%2C transcript variant X1|leucine zipper and EF-hand containing transmembrane protein 2%2C transcript variant X2
14	50760001	50810000	3.40195	ARFGEF1|CSPP1	102174047|102173764	ADP ribosylation factor guanine nucleotide exchange factor 1%2C transcript variant X1|centrosome and spindle pole associated protein 1%2C transcript variant X9
16	39780001	39830000	3.40184	VPS13D	102179870	vacuolar protein sorting 13 homolog D%2C transcript variant X2
14	80960001	81010000	3.40161	LOC102183805|CCDC166|MAPK15|ZNF623	102183805|102183526|102183251|102172461	oocyte zinc finger protein XlCOF2%2C transcript variant X2|coiled-coil domain containing 166|mitogen-activated protein kinase 15%2C transcript variant X1|zinc finger protein 623
19	20740001	20790000	3.40156	SSH2	102171273	slingshot protein phosphatase 2%2C transcript variant X2
5	55760001	55810000	3.40103	ZBTB39|GPR182|LOC102183297	102182854|102189281|102183297	zinc finger and BTB domain containing 39%2C transcript variant X3|G protein-coupled receptor 182|retinol dehydrogenase 16
18	36840001	36890000	3.40095	ESRP2|PLA2G15|NFATC3	102181230|102168288|102180958	epithelial splicing regulatory protein 2%2C transcript variant X1|phospholipase A2 group XV|nuclear factor of activated T-cells 3%2C transcript variant X2
16	49700001	49750000	3.39983	CPTP|PUSL1|SCNN1D|CPSF3L|ACAP3|UBE2J2	102191636|102190249|102190806|102168281|102190536|102168931	ceramide-1-phosphate transfer protein%2C transcript variant X1|pseudouridylate synthase-like 1%2C transcript variant X2|sodium channel epithelial 1 delta subunit%2C transcript variant X1|cleavage and polyadenylation specific factor 3-like%2C transcript variant X2|ArfGAP with coiled-coil%2C ankyrin repeat and PH domains 3%2C transcript variant X3|ubiquitin conjugating enzyme E2 J2%2C transcript va…
1	126880001	126930000	3.39895	RASA2	102181436	RAS p21 protein activator 2%2C transcript variant X1
5	26260001	26310000	3.39869	NPFF|TARBP2|MAP3K12|PCBP2	102170026|102170489|102174723|102170945	neuropeptide FF-amide peptide precursor|TARBP2%2C RISC loading complex RNA binding subunit%2C transcript variant X2|mitogen-activated protein kinase kinase kinase 12%2C transcript variant X3|poly(rC) binding protein 2%2C transcript variant X9
12	50980001	51030000	3.39848	XPO4	102170437	exportin 4%2C transcript variant X4
27	12420001	12470000	3.39835	EIF4EBP1|ADRB3	100861234|106503668	eukaryotic translation initiation factor 4E binding protein 1|adrenoceptor beta 3
1	126900001	126950000	3.39819	RASA2	102181436	RAS p21 protein activator 2%2C transcript variant X1
19	32980001	33030000	3.39819	PIGL|NCOR1	102178568|102188080	phosphatidylinositol glycan anchor biosynthesis class L%2C transcript variant X5|nuclear receptor corepressor 1%2C transcript variant X19
8	38620001	38670000	3.39813	MLANA|KIAA2026	102178069|102177624	melan-A|KIAA2026 ortholog%2C transcript variant X4
13	53360001	53410000	3.39813	ARFRP1|TNFRSF6B|STMN3|ZGPAT|RTEL1	102181053|102169607|102181792|102169310|102181513	ADP ribosylation factor related protein 1%2C transcript variant X4|TNF receptor superfamily member 6b|stathmin 3|zinc finger CCCH-type and G-patch domain containing|regulator of telomere elongation helicase 1%2C transcript variant X8
14	50740001	50790000	3.39796	ARFGEF1	102174047	ADP ribosylation factor guanine nucleotide exchange factor 1%2C transcript variant X1
7	60540001	60590000	3.39733	HSPA9	102188849	heat shock protein family A (Hsp70) member 9
11	59560001	59610000	3.39724	USP34	102170525	ubiquitin specific peptidase 34%2C transcript variant X2
7	95040001	95090000	3.39697	QTRT1|ILF3|DNM2	102190121|102184139|102190402	queuine tRNA-ribosyltransferase catalytic subunit 1|interleukin enhancer binding factor 3%2C transcript variant X2|dynamin 2%2C transcript variant X1
16	49560001	49610000	3.39673	TMEM240|SSU72|LOC102189890|VWA1	102188336|102188069|102189890|102188614	transmembrane protein 240|SSU72 homolog%2C RNA polymerase II CTD phosphatase|ATPase family AAA domain-containing protein 3%2C transcript variant X1|von Willebrand factor A domain containing 1
6	58500001	58550000	3.39656	KLF3	102190394	Kruppel like factor 3%2C transcript variant X1
13	22140001	22190000	3.3965	MLLT10	102190530	myeloid/lymphoid or mixed-lineage leukemia%3B translocated to%2C 10%2C transcript variant X7
2	45860001	45910000	3.39635	STRADB|ALS2CR11	100861151|102172013	STE20-related kinase adaptor beta%2C transcript variant X2|amyotrophic lateral sclerosis 2 chromosome region candidate 11
12	60700001	60750000	3.39613	MAB21L1|NBEA	102178370|102186605	mab-21 like 1|neurobeachin%2C transcript variant X7
19	32960001	33010000	3.39606	CENPV|PIGL|NCOR1	102178304|102178568|102188080	centromere protein V%2C transcript variant X1|phosphatidylinositol glycan anchor biosynthesis class L%2C transcript variant X5|nuclear receptor corepressor 1%2C transcript variant X19
12	67140001	67190000	3.39542	TRIM13|SPRYD7	102187603|102182141	tripartite motif containing 13%2C transcript variant X1|SPRY domain containing 7
8	75780001	75830000	3.39528	RPP25L|ARID3C|SIGMAR1|DCTN3|CNTFR	102171424|102185273|102185566|102172264|102171152	ribonuclease P/MRP subunit p25 like%2C transcript variant X4|AT-rich interaction domain 3C|sigma non-opioid intracellular receptor 1|dynactin subunit 3|ciliary neurotrophic factor receptor%2C transcript variant X5
15	39960001	40010000	3.39525	ADM|SBF2	102178091|102178749	adrenomedullin%2C transcript variant X3|SET binding factor 2%2C transcript variant X1
5	55620001	55670000	3.39506	STAT6|NAB2|LRP1	102180571|102181003|102189010	signal transducer and activator of transcription 6|NGFI-A binding protein 2%2C transcript variant X1|LDL receptor related protein 1%2C transcript variant X1
22	47780001	47830000	3.39499	SFMBT1	102177108	Scm-like with four mbt domains 1%2C transcript variant X6
19	26840001	26890000	3.39471	LOC102184370|KCTD11|TMEM95|TNK1|NEURL4|ACAP1|PLSCR3	102184370|102185032|102185305|102185864|102189709|102183540|102185601	uncharacterized LOC102184370%2C transcript variant X2|potassium channel tetramerization domain containing 11|transmembrane protein 95|tyrosine kinase non receptor 1%2C transcript variant X3|neuralized E3 ubiquitin protein ligase 4%2C transcript variant X3|ArfGAP with coiled-coil%2C ankyrin repeat and PH domains 1%2C transcript variant X2|phospholipid scramblase 3%2C transcript variant X1
8	180001	230000	3.39465	MFSD14B	102188589	major facilitator superfamily domain containing 14B
14	25100001	25150000	3.39443	ANGPT1	102189773	angiopoietin 1
2	47380001	47430000	3.3942	C2H2orf47|TYW5|C2H2orf69	102185789|102185514|102171286	chromosome 2 C2orf47 homolog|tRNA-yW synthesizing protein 5|chromosome 2 C2orf69 homolog
15	52660001	52710000	3.39413	DPAGT1|HMBS|C2CD2L|LOC108637680|HYOU1|VPS11	102174764|100861215|102184543|108637680|102173765|102174048	dolichyl-phosphate N-acetylglucosaminephosphotransferase 1%2C transcript variant X2|hydroxymethylbilane synthase|C2CD2 like%2C transcript variant X2|histone H2AX|hypoxia up-regulated 1%2C transcript variant X2|VPS11%2C CORVET/HOPS core subunit
7	98320001	98370000	3.39391	LOC102184420	102184420	zinc finger protein 709
13	53260001	53310000	3.39382	TPD52L2|ABHD16B|ZBTB46	102178639|102168743|102169027	tumor protein D52 like 2%2C transcript variant X4|abhydrolase domain containing 16B|zinc finger and BTB domain containing 46%2C transcript variant X1
12	50960001	51010000	3.39368	XPO4	102170437	exportin 4%2C transcript variant X4
15	6420001	6470000	3.39357	AMBRA1	102184456	autophagy and beclin 1 regulator 1%2C transcript variant X4
3	69500001	69550000	3.39345	RPAP2	102191389	RNA polymerase II associated protein 2%2C transcript variant X5
18	12700001	12750000	3.39342	GSE1	102183352	Gse1 coiled-coil protein%2C transcript variant X2
10	49940001	49990000	3.39311	TCF12	102182876	transcription factor 12%2C transcript variant X9
7	58800001	58850000	3.39306	LOC102175120	102175120	ankyrin repeat and KH domain-containing protein 1%2C transcript variant X5
7	66920001	66970000	3.39292	TMEM259|ARHGAP45|ABCA7|CNN2|GRIN3B	102174934|102186584|102175208|102186110|102174657	transmembrane protein 259%2C transcript variant X2|Rho GTPase activating protein 45%2C transcript variant X3|ATP binding cassette subfamily A member 7%2C transcript variant X1|calponin 2|glutamate ionotropic receptor NMDA type subunit 3B
15	31940001	31990000	3.39279	LOC102178093|LOC102177821|LOC108637670|LOC102169116|ART1|NUP98	102178093|102177821|108637670|102169116|102168842|102191442	ecto-ADP-ribosyltransferase 5%2C transcript variant X1|neuronal acetylcholine receptor subunit alpha-10|neuronal acetylcholine receptor subunit alpha-10-like|ecto-ADP-ribosyltransferase 5%2C transcript variant X1|ADP-ribosyltransferase 1%2C transcript variant X2|nucleoporin 98%2C transcript variant X1
13	63380001	63430000	3.39241	ITCH	102191813	itchy E3 ubiquitin protein ligase%2C transcript variant X1
10	49160001	49210000	3.39211	TEX9|MNS1	102184627|102184346	testis expressed 9%2C transcript variant X2|meiosis specific nuclear structural 1
11	96920001	96970000	3.39198	LMX1B	106502655	LIM homeobox transcription factor 1 beta%2C transcript variant X2
18	15240001	15290000	3.3917	LOC102188617|ZC3H18|IL17C	102188617|102188071|102188338	cytochrome b-245 light chain|zinc finger CCCH-type containing 18%2C transcript variant X2|interleukin 17C
6	26180001	26230000	3.39163	EIF4E	102184413	eukaryotic translation initiation factor 4E
7	95580001	95630000	3.39132	TMEM205|PLPPR2|TSPAN16|RAB3D|CCDC159	102187938|102189026|102187394|102187671|102188581	transmembrane protein 205%2C transcript variant X2|phospholipid phosphatase related 2%2C transcript variant X2|tetraspanin 16%2C transcript variant X2|RAB3D%2C member RAS oncogene family|coiled-coil domain containing 159%2C transcript variant X5
2	11000001	11050000	3.39131	PHACTR4	102180268	phosphatase and actin regulator 4%2C transcript variant X4
7	89800001	89850000	3.39119	TLE2|AES	102180032|102179756	transducin like enhancer of split 2%2C transcript variant X1|amino-terminal enhancer of split
10	80580001	80630000	3.39119	RIPK3|LTB4R|ADCY4|NFATC4	102185184|102186399|102185469|102184725	receptor interacting serine/threonine kinase 3%2C transcript variant X4|leukotriene B4 receptor%2C transcript variant X2|adenylate cyclase 4%2C transcript variant X2|nuclear factor of activated T-cells 4
18	36980001	37030000	3.39089	SMPD3|PRMT7	102169323|102169616	sphingomyelin phosphodiesterase 3|protein arginine methyltransferase 7
22	17420001	17470000	3.39082	RAD18	102189249	RAD18%2C E3 ubiquitin protein ligase%2C transcript variant X2
2	29320001	29370000	3.39067	USP37|VIL1	102168779|102169060	ubiquitin specific peptidase 37%2C transcript variant X3|villin 1
11	26460001	26510000	3.3906	CAMKMT	102191622	calmodulin-lysine N-methyltransferase
10	49180001	49230000	3.39056	TEX9|MNS1	102184627|102184346	testis expressed 9%2C transcript variant X2|meiosis specific nuclear structural 1
5	29920001	29970000	3.3903	MCRS1|KCNH3|SPATS2	102175094|102190666|102175924	microspherule protein 1%2C transcript variant X3|potassium voltage-gated channel subfamily H member 3|spermatogenesis associated serine rich 2
7	58180001	58230000	3.3901	PCDHB14|LOC102181948|LOC106502336|PCDHB16|LOC102190128|LOC106502335|PCDHB7	102190687|102181948|106502336|102190409|102190128|106502335|102181678	protocadherin beta 14|up-regulated during skeletal muscle growth protein 5|protocadherin beta-12-like|protocadherin beta 16|protocadherin beta-13-like|protocadherin beta-10|protocadherin beta 7
7	59880001	59930000	3.38996	MATR3	102191234	matrin 3%2C transcript variant X8
6	22280001	22330000	3.38981	UBE2D3	102174917	ubiquitin conjugating enzyme E2 D3%2C transcript variant X4
18	12500001	12550000	3.3894	ZDHHC7|KIAA0513	102187251|102183092	zinc finger DHHC-type containing 7%2C transcript variant X3|KIAA0513 ortholog%2C transcript variant X3
7	58440001	58490000	3.38936	LOC102181119	102181119	protocadherin alpha-C2%2C transcript variant X7
25	26220001	26270000	3.38932	ASPHD1|KCTD13	102190009|102189727	aspartate beta-hydroxylase domain containing 1|potassium channel tetramerization domain containing 13
22	29980001	30030000	3.38925	LOC108638609|FOXP1	108638609|102171383	uncharacterized LOC108638609|forkhead box P1%2C transcript variant X15
1	110260001	110310000	3.38913	LEKR1	102177284	leucine%2C glutamate and lysine rich 1
7	58160001	58210000	3.38913	LOC102190960|LOC102182222|PCDHB14|LOC102181948|LOC106502336|LOC106502335	102190960|102182222|102190687|102181948|106502336|106502335	protocadherin beta-15|protocadherin beta-18-like|protocadherin beta 14|up-regulated during skeletal muscle growth protein 5|protocadherin beta-12-like|protocadherin beta-10
16	79340001	79390000	3.38893	TNNT2	102185261	troponin T2%2C cardiac type
11	94360001	94410000	3.38885	DENND1A	102185372	DENN domain containing 1A%2C transcript variant X1
11	96900001	96950000	3.38879	LMX1B	106502655	LIM homeobox transcription factor 1 beta%2C transcript variant X2
7	56340001	56390000	3.38878	ARHGAP26	102168722	Rho GTPase activating protein 26%2C transcript variant X2
27	11760001	11810000	3.38836	TACC1	102180564	transforming acidic coiled-coil containing protein 1%2C transcript variant X8
14	17580001	17630000	3.38835	VPS13B	102177543	vacuolar protein sorting 13 homolog B%2C transcript variant X5
14	38920001	38970000	3.38834	MRPS28	102178554	mitochondrial ribosomal protein S28
8	38940001	38990000	3.38831	PDCD1LG2	102179003	programmed cell death 1 ligand 2%2C transcript variant X1
12	57400001	57450000	3.38755	RXFP2	102184068	relaxin/insulin like family peptide receptor 2%2C transcript variant X1
27	10700001	10750000	3.38748	ADAM18	102175742	ADAM metallopeptidase domain 18
11	26480001	26530000	3.38725	CAMKMT	102191622	calmodulin-lysine N-methyltransferase
7	71940001	71990000	3.3872	NSD1	102184804	nuclear receptor binding SET domain protein 1%2C transcript variant X6
2	83860001	83910000	3.38692	GTDC1	102190740	glycosyltransferase like domain containing 1%2C transcript variant X4
7	60940001	60990000	3.38679	NME5|WNT8A	102184336|102184053	NME/NM23 family member 5|Wnt family member 8A%2C transcript variant X2
22	31660001	31710000	3.38667	MITF	102173423	melanogenesis associated transcription factor%2C transcript variant X4
8	40500001	40550000	3.38664	GLIS3	102176686	GLIS family zinc finger 3
7	58140001	58190000	3.38662	LOC102190960|LOC102182222|PCDHB14|LOC102181948	102190960|102182222|102190687|102181948	protocadherin beta-15|protocadherin beta-18-like|protocadherin beta 14|up-regulated during skeletal muscle growth protein 5
7	60900001	60950000	3.38638	LOC102186477|BRD8|LOC108633314|NME5	102186477|102185083|108633314|102184336	bromodomain-containing protein 8-like|bromodomain containing 8%2C transcript variant X7|bromodomain-containing protein 8-like|NME/NM23 family member 5
12	60720001	60770000	3.38627	MAB21L1|NBEA	102178370|102186605	mab-21 like 1|neurobeachin%2C transcript variant X7
11	95140001	95190000	3.38616	NR6A1	102186491	nuclear receptor subfamily 6 group A member 1%2C transcript variant X2
19	33000001	33050000	3.38581	PIGL|NCOR1	102178568|102188080	phosphatidylinositol glycan anchor biosynthesis class L%2C transcript variant X5|nuclear receptor corepressor 1%2C transcript variant X19
24	43800001	43850000	3.38575	FAM210A|RNMT|LDLRAD4	102181088|102181456|102180816	family with sequence similarity 210 member A%2C transcript variant X1|RNA guanine-7 methyltransferase%2C transcript variant X2|low density lipoprotein receptor class A domain containing 4
18	62700001	62750000	3.38573	LOC108638041|LOC108638089	108638041|108638089	cationic amino acid transporter 3-like|cationic amino acid transporter 3-like
6	34600001	34650000	3.38502	CCSER1	102168616	coiled-coil serine rich protein 1%2C transcript variant X3
7	58460001	58510000	3.38479	LOC102181119	102181119	protocadherin alpha-C2%2C transcript variant X7
16	49520001	49570000	3.38477	FNDC10|SSU72	106502973|102188069	fibronectin type III domain containing 10|SSU72 homolog%2C RNA polymerase II CTD phosphatase
14	81300001	81350000	3.38473	BOP1|HSF1|DGAT1|SCRT1	102178837|102178552|100861225|108637539	block of proliferation 1|heat shock transcription factor 1|diacylglycerol O-acyltransferase 1%2C transcript variant X2|scratch family transcriptional repressor 1
27	11740001	11790000	3.38439	TACC1	102180564	transforming acidic coiled-coil containing protein 1%2C transcript variant X8
16	41860001	41910000	3.38437	UBE4B	102171806	ubiquitination factor E4B%2C transcript variant X2
4	43540001	43590000	3.38434	MYO1G|CCM2	102182564|102181561	myosin IG|CCM2 scaffolding protein%2C transcript variant X3
7	94580001	94630000	3.38416	EIF3G|DNMT1	102180304|100861294	eukaryotic translation initiation factor 3 subunit G%2C transcript variant X1|DNA methyltransferase 1%2C transcript variant X5
8	40420001	40470000	3.38399	GLIS3	102176686	GLIS family zinc finger 3
17	8920001	8970000	3.38384	TMEM116	102169121	transmembrane protein 116
13	22280001	22330000	3.38376	MLLT10	102190530	myeloid/lymphoid or mixed-lineage leukemia%3B translocated to%2C 10%2C transcript variant X7
9	28340001	28390000	3.38371	SESN1|CEP57L1	102187135|102187592	sestrin 1%2C transcript variant X2|centrosomal protein 57 like 1%2C transcript variant X3
5	56500001	56550000	3.38345	MYL6|SMARCC2|MYL6B|RNF41	102170394|102168430|102171409|102170119	myosin light chain 6%2C transcript variant X1|SWI/SNF related%2C matrix associated%2C actin dependent regulator of chromatin subfamily c member 2%2C transcript variant X4|myosin light chain 6B|ring finger protein 41%2C transcript variant X1
5	56100001	56150000	3.3834	PTGES3|NACA	102191500|102185811	prostaglandin E synthase 3|nascent polypeptide-associated complex alpha subunit%2C transcript variant X3
18	36860001	36910000	3.38308	ESRP2|PLA2G15|SLC7A6|NFATC3	102181230|102168288|102168568|102180958	epithelial splicing regulatory protein 2%2C transcript variant X1|phospholipase A2 group XV|solute carrier family 7 member 6%2C transcript variant X2|nuclear factor of activated T-cells 3%2C transcript variant X2
11	94520001	94570000	3.38247	DENND1A	102185372	DENN domain containing 1A%2C transcript variant X1
2	29100001	29150000	3.38246	STK36|TTLL4	102170744|102171385	serine/threonine kinase 36%2C transcript variant X1|tubulin tyrosine ligase like 4%2C transcript variant X2
16	43500001	43550000	3.38241	RERE	102178646	arginine-glutamic acid dipeptide repeats%2C transcript variant X8
19	38500001	38550000	3.38199	NPEPPS	102173501	aminopeptidase puromycin sensitive
19	39460001	39510000	3.38197	MED1|FBXL20	102179593|102179316	mediator complex subunit 1%2C transcript variant X1|F-box and leucine rich repeat protein 20%2C transcript variant X2
14	17560001	17610000	3.38171	VPS13B	102177543	vacuolar protein sorting 13 homolog B%2C transcript variant X5
19	38480001	38530000	3.38129	NPEPPS	102173501	aminopeptidase puromycin sensitive
13	63560001	63610000	3.3812	PIGU	102174133	phosphatidylinositol glycan anchor biosynthesis class U
7	95160001	95210000	3.38045	TMED1|C7H19orf38|CARM1|DNM2	102184613|102185262|102190682|102190402	transmembrane p24 trafficking protein 1%2C transcript variant X2|chromosome 7 C19orf38 homolog|coactivator associated arginine methyltransferase 1%2C transcript variant X5|dynamin 2%2C transcript variant X1
12	60680001	60730000	3.38045	MAB21L1|NBEA	102178370|102186605	mab-21 like 1|neurobeachin%2C transcript variant X7
8	59680001	59730000	3.38006	GBA2|TLN1|CREB3	102179944|102179669|102180221	glucosylceramidase beta 2|talin 1%2C transcript variant X2|cAMP responsive element binding protein 3%2C transcript variant X1
7	94380001	94430000	3.38004	OLFM2	102178814	olfactomedin 2%2C transcript variant X1
3	54440001	54490000	3.37933	NEXN|FUBP1	102175641|102176843	nexilin F-actin binding protein%2C transcript variant X3|far upstream element binding protein 1%2C transcript variant X1
5	38000001	38050000	3.37923	GXYLT1|YAF2	102183938|102185341	glucoside xylosyltransferase 1%2C transcript variant X2|YY1 associated factor 2%2C transcript variant X3
18	36880001	36930000	3.3792	ESRP2|PLA2G15|SLC7A6	102181230|102168288|102168568	epithelial splicing regulatory protein 2%2C transcript variant X1|phospholipase A2 group XV|solute carrier family 7 member 6%2C transcript variant X2
1	66980001	67030000	3.37918	SEMA5B	102173041	semaphorin 5B%2C transcript variant X1
27	11720001	11770000	3.37908	TACC1	102180564	transforming acidic coiled-coil containing protein 1%2C transcript variant X8
22	50820001	50870000	3.37899	GPX1|RHOA|USP4	102181442|102181169|102178954	glutathione peroxidase 1|ras homolog family member A|ubiquitin specific peptidase 4%2C transcript variant X3
8	40520001	40570000	3.37853	GLIS3	102176686	GLIS family zinc finger 3
1	83060001	83110000	3.37837	YEATS2	102187533	YEATS domain containing 2%2C transcript variant X1
26	28860001	28910000	3.37824	PPRC1|LDB1	102188736|102188280	peroxisome proliferator-activated receptor gamma%2C coactivator-related 1%2C transcript variant X4|LIM domain binding 1%2C transcript variant X3
3	85620001	85670000	3.37792	LOC102187823|LOC102191575	102187823|102191575	calcium-binding mitochondrial carrier protein SCaMC-1-like%2C transcript variant X1|calcium-binding mitochondrial carrier protein SCaMC-1-like
17	16000001	16050000	3.37783	ATXN2	102180146	ataxin 2%2C transcript variant X9
19	27320001	27370000	3.37759	LOC108638214|TRAPPC1|CHD3|KCNAB3|CNTROB	108638214|102171460|102169132|102171187|102171739	uncharacterized LOC108638214|trafficking protein particle complex 1|chromodomain helicase DNA binding protein 3%2C transcript variant X9|potassium voltage-gated channel subfamily A regulatory beta subunit 3|centrobin%2C centriole duplication and spindle assembly protein%2C transcript variant X2
9	28380001	28430000	3.37757	SESN1	102187135	sestrin 1%2C transcript variant X2
1	110280001	110330000	3.37753	LEKR1	102177284	leucine%2C glutamate and lysine rich 1
14	81280001	81330000	3.37713	BOP1|SCX|HSF1|DGAT1|MROH1	102178837|108637538|102178552|100861225|102179112	block of proliferation 1|scleraxis bHLH transcription factor%2C transcript variant X2|heat shock transcription factor 1|diacylglycerol O-acyltransferase 1%2C transcript variant X2|maestro heat like repeat family member 1%2C transcript variant X2
7	71920001	71970000	3.37692	NSD1	102184804	nuclear receptor binding SET domain protein 1%2C transcript variant X6
11	94540001	94590000	3.37664	DENND1A	102185372	DENN domain containing 1A%2C transcript variant X1
3	85640001	85690000	3.37647	LOC102187823	102187823	calcium-binding mitochondrial carrier protein SCaMC-1-like%2C transcript variant X1
7	95060001	95110000	3.37637	QTRT1|DNM2	102190121|102190402	queuine tRNA-ribosyltransferase catalytic subunit 1|dynamin 2%2C transcript variant X1
3	39340001	39390000	3.37614	ROR1	102182092	receptor tyrosine kinase like orphan receptor 1
17	17420001	17470000	3.37608	RNF34|KDM2B	102172288|102180525	ring finger protein 34|lysine demethylase 2B%2C transcript variant X7
7	95380001	95430000	3.37531	LDLR	102186579	low density lipoprotein receptor
25	30680001	30730000	3.37528	AUTS2	102175180	autism susceptibility candidate 2%2C transcript variant X1
2	29360001	29410000	3.37524	CTDSP1|SLC11A1|VIL1	102176569|100860834|102169060	CTD small phosphatase 1%2C transcript variant X1|solute carrier family 11 member 1|villin 1
3	89840001	89890000	3.37518	ST7L	102174452	suppression of tumorigenicity 7 like%2C transcript variant X2
5	72780001	72830000	3.37484	RBFOX2	102171037	RNA binding protein%2C fox-1 homolog 2%2C transcript variant X20
17	17440001	17490000	3.3748	RNF34|KDM2B	102172288|102180525	ring finger protein 34|lysine demethylase 2B%2C transcript variant X7
7	57440001	57490000	3.37446	GNPDA1|RNF14	102187399|102186586	glucosamine-6-phosphate deaminase 1|ring finger protein 14%2C transcript variant X4
8	39700001	39750000	3.37389	PLPP6|SPATA6L	102173089|102181779	phospholipid phosphatase 6|spermatogenesis associated 6 like
5	33900001	33950000	3.37381	ARID2	102168890	AT-rich interaction domain 2
19	26860001	26910000	3.37363	KCTD11|TMEM95|TNK1|TMEM256|ACAP1|PLSCR3|NLGN2	102185032|102185305|102185864|102190261|102183540|102185601|102190547	potassium channel tetramerization domain containing 11|transmembrane protein 95|tyrosine kinase non receptor 1%2C transcript variant X3|transmembrane protein 256|ArfGAP with coiled-coil%2C ankyrin repeat and PH domains 1%2C transcript variant X2|phospholipid scramblase 3%2C transcript variant X1|neuroligin 2
2	29300001	29350000	3.37333	USP37	102168779	ubiquitin specific peptidase 37%2C transcript variant X3
8	44260001	44310000	3.37326	PGM5	102179194	phosphoglucomutase 5
8	43660001	43710000	3.37302	KANK1	102175741	KN motif and ankyrin repeat domains 1%2C transcript variant X3
27	11000001	11050000	3.37298	LOC102168418	102168418	disintegrin and metalloproteinase domain-containing protein 2%2C transcript variant X2
7	95620001	95670000	3.37241	PLPPR2|SWSAP1|EPOR|CCDC159|RGL3|CCDC151	102189026|102189299|102191790|102188581|102168443|102189574	phospholipid phosphatase related 2%2C transcript variant X2|SWIM-type zinc finger 7 associated protein 1|erythropoietin receptor%2C transcript variant X1|coiled-coil domain containing 159%2C transcript variant X5|ral guanine nucleotide dissociation stimulator like 3%2C transcript variant X3|coiled-coil domain containing 151
6	26160001	26210000	3.37223	EIF4E	102184413	eukaryotic translation initiation factor 4E
19	20720001	20770000	3.37183	SSH2	102171273	slingshot protein phosphatase 2%2C transcript variant X2
22	17160001	17210000	3.37168	SRGAP3	102184850	SLIT-ROBO Rho GTPase activating protein 3%2C transcript variant X4
7	95460001	95510000	3.37159	KANK2|DOCK6	102191231|106502301	KN motif and ankyrin repeat domains 2%2C transcript variant X3|dedicator of cytokinesis 6%2C transcript variant X4
7	95480001	95530000	3.37155	ANGPTL8|KANK2|DOCK6	102187122|102191231|106502301	angiopoietin like 8|KN motif and ankyrin repeat domains 2%2C transcript variant X3|dedicator of cytokinesis 6%2C transcript variant X4
6	22300001	22350000	3.37153	UBE2D3|MANBA	102174917|100750234	ubiquitin conjugating enzyme E2 D3%2C transcript variant X4|mannosidase beta
22	16780001	16830000	3.37144	OGG1|BRPF1|CPNE9|MTMR14|CAMK1	102184765|102185614|102184290|102184563|102185318	8-oxoguanine DNA glycosylase%2C transcript variant X4|bromodomain and PHD finger containing 1%2C transcript variant X1|copine family member 9%2C transcript variant X3|myotubularin related protein 14%2C transcript variant X1|calcium/calmodulin dependent protein kinase I%2C transcript variant X3
14	56940001	56990000	3.37075	TOX	102188688	thymocyte selection associated high mobility group box
7	67000001	67050000	3.37069	R3HDM4|ARID3A|KISS1R|MED16	102173840|102174114|106502331|102184617	R3H domain containing 4|AT-rich interaction domain 3A%2C transcript variant X3|KISS1 receptor|mediator complex subunit 16
4	43340001	43390000	3.37062	OGDH	102183291	oxoglutarate dehydrogenase%2C transcript variant X1
18	23380001	23430000	3.37057	RPGRIP1L|FTO	102182622|102183353	RPGRIP1 like%2C transcript variant X1|fat mass and obesity associated
6	35500001	35550000	3.37045	SNCA	102169368	synuclein alpha%2C transcript variant X4
12	60260001	60310000	3.37038	NBEA	102186605	neurobeachin%2C transcript variant X7
2	84120001	84170000	3.36992	ZEB2	102190273	zinc finger E-box binding homeobox 2%2C transcript variant X5
8	38760001	38810000	3.36986	ERMP1|RIC1	102175292|102178354	endoplasmic reticulum metallopeptidase 1|RIC1 homolog%2C RAB6A GEF complex partner 1%2C transcript variant X1
11	11760001	11810000	3.36961	EXOC6B	102183150	exocyst complex component 6B
25	30660001	30710000	3.3695	AUTS2	102175180	autism susceptibility candidate 2%2C transcript variant X1
13	53140001	53190000	3.3694	SOX18|PRPF6	106502775|102191812	SRY-box 18|pre-mRNA processing factor 6
5	29960001	30010000	3.36939	SPATS2	102175924	spermatogenesis associated serine rich 2
2	136040001	136090000	3.36918	OCA2	102186347	OCA2 melanosomal transmembrane protein
22	30420001	30470000	3.36905	FOXP1	102171383	forkhead box P1%2C transcript variant X15
12	60740001	60790000	3.36892	NBEA	102186605	neurobeachin%2C transcript variant X7
4	90280001	90330000	3.36873	SP4	102177303	Sp4 transcription factor%2C transcript variant X2
29	51320001	51370000	3.36862	MUC2	102175111	mucin 2%2C oligomeric mucus/gel-forming
7	97800001	97850000	3.36852	IER2|LYL1|STX10|NACC1|TRMT1	102175474|102168994|102175756|102168714|102176952	immediate early response 2|LYL1%2C basic helix-loop-helix family member%2C transcript variant X1|syntaxin 10%2C transcript variant X2|nucleus accumbens associated 1|tRNA methyltransferase 1%2C transcript variant X2
15	6440001	6490000	3.36845	AMBRA1	102184456	autophagy and beclin 1 regulator 1%2C transcript variant X4
1	114560001	114610000	3.36829	P2RY1	102186247	purinergic receptor P2Y1%2C transcript variant X1
19	26960001	27010000	3.36828	SLC35G6|POLR2A	102187623|102187892	solute carrier family 35 member G6|RNA polymerase II subunit A
10	26440001	26490000	3.36824	ZBTB1|ZBTB25	102186967|102185658	zinc finger and BTB domain containing 1%2C transcript variant X3|zinc finger and BTB domain containing 25%2C transcript variant X4
8	40800001	40850000	3.36804	RFX3	102182306	regulatory factor X3%2C transcript variant X3
18	23020001	23070000	3.36801	CHD9	102180418	chromodomain helicase DNA binding protein 9%2C transcript variant X11
1	71100001	71150000	3.36797	SENP5|NCBP2|PIGZ	102177195|102177473|102177928	SUMO1/sentrin specific peptidase 5%2C transcript variant X2|nuclear cap binding protein subunit 2|phosphatidylinositol glycan anchor biosynthesis class Z%2C transcript variant X12
14	16220001	16270000	3.36789	NIPAL2	102179398	NIPA like domain containing 2%2C transcript variant X1
22	50840001	50890000	3.36767	C22H3orf62|CCDC36|USP4	102182000|102181729|102178954	chromosome 22 C3orf62 homolog%2C transcript variant X2|coiled-coil domain containing 36%2C transcript variant X2|ubiquitin specific peptidase 4%2C transcript variant X3
11	15200001	15250000	3.36751	TTC27	102189870	tetratricopeptide repeat domain 27%2C transcript variant X1
9	47480001	47530000	3.36749	BACH2	102173190	BTB domain and CNC homolog 2%2C transcript variant X1
9	88100001	88150000	3.3668	LOC108636749|PDE10A	108636749|102173660	NKG2D ligand 1-like|phosphodiesterase 10A%2C transcript variant X1
12	60660001	60710000	3.36658	NBEA	102186605	neurobeachin%2C transcript variant X7
9	88080001	88130000	3.36582	LOC108636749|PDE10A	108636749|102173660	NKG2D ligand 1-like|phosphodiesterase 10A%2C transcript variant X1
6	36940001	36990000	3.36547	PPM1K|ABCG2	102173647|100860857	protein phosphatase%2C Mg2+/Mn2+ dependent 1K%2C transcript variant X1|ATP binding cassette subfamily G member 2 (Junior blood group)%2C transcript variant X7
7	94960001	95010000	3.36538	AP1M2|SLC44A2	102189301|102189576	adaptor related protein complex 1 mu 2 subunit%2C transcript variant X2|solute carrier family 44 member 2%2C transcript variant X3
16	63160001	63210000	3.36506	SMG7	102171449	SMG7%2C nonsense mediated mRNA decay factor%2C transcript variant X6
20	71620001	71670000	3.36496	AHRR	102183639	aryl-hydrocarbon receptor repressor
9	25620001	25670000	3.36467	FAM229B|LAMA4	102177894|102177440	family with sequence similarity 229 member B%2C transcript variant X2|laminin subunit alpha 4%2C transcript variant X2
20	71740001	71790000	3.36359	SDHA|CCDC127|LRRC14B	102183107|102182831|102183914	succinate dehydrogenase complex flavoprotein subunit A|coiled-coil domain containing 127|leucine rich repeat containing 14B
18	12620001	12670000	3.36351	GSE1	102183352	Gse1 coiled-coil protein%2C transcript variant X2
15	52640001	52690000	3.3633	DPAGT1|HMBS|HINFP|C2CD2L|LOC108637680|VPS11	102174764|100861215|102184829|102184543|108637680|102174048	dolichyl-phosphate N-acetylglucosaminephosphotransferase 1%2C transcript variant X2|hydroxymethylbilane synthase|histone H4 transcription factor%2C transcript variant X2|C2CD2 like%2C transcript variant X2|histone H2AX|VPS11%2C CORVET/HOPS core subunit
8	59460001	59510000	3.36318	LOC102178625	102178625	phospholipid-transporting ATPase FetA%2C transcript variant X3
18	15200001	15250000	3.36304	LOC102187794|ZC3H18	102187794|102188071	thyrotropin-releasing hormone receptor-like|zinc finger CCCH-type containing 18%2C transcript variant X2
7	59660001	59710000	3.36267	UBE2D2	102171866	ubiquitin conjugating enzyme E2 D2
10	80600001	80650000	3.36259	RIPK3|NFATC4	102185184|102184725	receptor interacting serine/threonine kinase 3%2C transcript variant X4|nuclear factor of activated T-cells 4
12	50200001	50250000	3.36257	CENPJ|RNF17	102173755|102172365	centromere protein J%2C transcript variant X5|ring finger protein 17
2	83840001	83890000	3.36194	GTDC1	102190740	glycosyltransferase like domain containing 1%2C transcript variant X4
14	81080001	81130000	3.36151	PARP10|GRINA|PLEC	102181318|102181056|106504013	poly(ADP-ribose) polymerase family member 10|glutamate ionotropic receptor NMDA type subunit associated protein 1|plectin
19	18440001	18490000	3.36138	NF1	102183001	neurofibromin 1%2C transcript variant X2
18	23040001	23090000	3.36117	CHD9	102180418	chromodomain helicase DNA binding protein 9%2C transcript variant X11
8	59480001	59530000	3.36104	LOC102178625	102178625	phospholipid-transporting ATPase FetA%2C transcript variant X3
1	144200001	144250000	3.36097	LOC108636542|LOC108636378	108636542|108636378	phosphoinositide 3-kinase regulatory subunit 4-like%2C transcript variant X3|phosphoinositide 3-kinase regulatory subunit 4-like
2	101000001	101050000	3.36057	TANK	102185959	TRAF family member associated NFKB activator%2C transcript variant X6
5	33880001	33930000	3.36021	ARID2	102168890	AT-rich interaction domain 2
8	43600001	43650000	3.36012	KANK1	102175741	KN motif and ankyrin repeat domains 1%2C transcript variant X3
7	70200001	70250000	3.35952	TRIM52|RACK1|TRIM41|TRIM7	106502326|102172143|106502325|102183686	tripartite motif containing 52|receptor for activated C kinase 1|tripartite motif containing 41%2C transcript variant X2|tripartite motif containing 7
8	39140001	39190000	3.3593	PLGRKT	102179764	plasminogen receptor with a C-terminal lysine%2C transcript variant X1
16	41760001	41810000	3.3593	KIF1B	102170718	kinesin family member 1B%2C transcript variant X8
5	70120001	70170000	3.35928	TIMP3|SYN3	102190027|102190304	TIMP metallopeptidase inhibitor 3|synapsin III
9	28360001	28410000	3.35924	SESN1|CEP57L1	102187135|102187592	sestrin 1%2C transcript variant X2|centrosomal protein 57 like 1%2C transcript variant X3
5	56060001	56110000	3.35913	LOC102185066|PRIM1|NACA	102185066|102185537|102185811	17-beta-hydroxysteroid dehydrogenase type 6%2C transcript variant X2|primase (DNA) subunit 1|nascent polypeptide-associated complex alpha subunit%2C transcript variant X3
7	58420001	58470000	3.35889	LOC102181119	102181119	protocadherin alpha-C2%2C transcript variant X7
7	95700001	95750000	3.35888	ELAVL3|ZNF653|ECSIT|CNN1	102189852|102168997|102190316|102190599	ELAV like RNA binding protein 3%2C transcript variant X1|zinc finger protein 653|ECSIT signalling integrator|calponin 1
8	69020001	69070000	3.35868	NPM2|FGF17|DMTN	102169102|102169384|102169870	nucleophosmin/nucleoplasmin 2|fibroblast growth factor 17%2C transcript variant X2|dematin actin binding protein%2C transcript variant X10
19	18300001	18350000	3.35868	EVI2A|OMG|EVI2B|NF1	102182724|102182166|102182438|102183001	ecotropic viral integration site 2A|oligodendrocyte myelin glycoprotein|ecotropic viral integration site 2B|neurofibromin 1%2C transcript variant X2
22	16800001	16850000	3.35864	BRPF1|CPNE9|MTMR14	102185614|102184290|102184563	bromodomain and PHD finger containing 1%2C transcript variant X1|copine family member 9%2C transcript variant X3|myotubularin related protein 14%2C transcript variant X1
11	11700001	11750000	3.35855	EXOC6B	102183150	exocyst complex component 6B
11	94200001	94250000	3.35851	DENND1A	102185372	DENN domain containing 1A%2C transcript variant X1
7	58020001	58070000	3.3585	LOC102191519	102191519	protocadherin gamma-C4%2C transcript variant X1
1	114540001	114590000	3.35846	P2RY1	102186247	purinergic receptor P2Y1%2C transcript variant X1
18	36720001	36770000	3.35829	DPEP3|DPEP2|LOC106503098|DDX28|DUS2	102180149|102180420|106503098|102190254|102190541	dipeptidase 3|dipeptidase 2%2C transcript variant X4|uncharacterized LOC106503098|DEAD-box helicase 28|dihydrouridine synthase 2%2C transcript variant X4
12	58100001	58150000	3.35822	N4BP2L1|N4BP2L2	102182702|102181312	NEDD4 binding protein 2 like 1%2C transcript variant X1|NEDD4 binding protein 2 like 2%2C transcript variant X1
23	39460001	39510000	3.35801	SCUBE3|ZNF76	102187010|102174254	signal peptide%2C CUB domain and EGF like domain containing 3%2C transcript variant X1|zinc finger protein 76%2C transcript variant X1
18	25140001	25190000	3.35779	MMP2|LPCAT2	102184364|102184933	matrix metallopeptidase 2|lysophosphatidylcholine acyltransferase 2
13	28820001	28870000	3.35773	HSPA14|SUV39H2|LOC102176896	102175867|102176621|102176896	heat shock protein family A (Hsp70) member 14%2C transcript variant X2|suppressor of variegation 3-9 homolog 2%2C transcript variant X2|protein artemis%2C transcript variant X5
7	95120001	95170000	3.35736	TMED1|DNM2	102184613|102190402	transmembrane p24 trafficking protein 1%2C transcript variant X2|dynamin 2%2C transcript variant X1
6	32840001	32890000	3.35727	GRID2	102191781	glutamate ionotropic receptor delta type subunit 2
19	26800001	26850000	3.35721	SLC2A4|EIF5A|GPS2|LOC102184370|YBX2|NEURL4|ACAP1	102183003|102183264|102189430|102184370|102189158|102189709|102183540	solute carrier family 2 member 4|eukaryotic translation initiation factor 5A%2C transcript variant X2|G protein pathway suppressor 2%2C transcript variant X2|uncharacterized LOC102184370%2C transcript variant X2|Y-box binding protein 2%2C transcript variant X3|neuralized E3 ubiquitin protein ligase 4%2C transcript variant X3|ArfGAP with coiled-coil%2C ankyrin repeat and PH domains 1%2C transcript…
10	20900001	20950000	3.357	ADAM20	102180048	ADAM metallopeptidase domain 20
18	15840001	15890000	3.35678	ANKRD11|SPG7	102178100|102168935	ankyrin repeat domain 11%2C transcript variant X6|SPG7%2C paraplegin matrix AAA peptidase subunit%2C transcript variant X2
23	40040001	40090000	3.35631	C23H6orf106|SPDEF	102186168|102185880	chromosome 23 C6orf106 homolog%2C transcript variant X3|SAM pointed domain containing ETS transcription factor
7	93300001	93350000	3.35618	ZNF414|MYO1F|HNRNPM|PRAM1	102174828|102175112|102177229|102177707	zinc finger protein 414|myosin IF|heterogeneous nuclear ribonucleoprotein M%2C transcript variant X10|PML-RARA regulated adaptor molecule 1
15	53180001	53230000	3.35586	KMT2A	102169033	lysine methyltransferase 2A%2C transcript variant X4
7	66740001	66790000	3.35578	C7H19orf24|CIRBP|MIDN|EFNA2	102190780|102189303|102189030|106502352	chromosome 7 C19orf24 homolog|cold inducible RNA binding protein%2C transcript variant X5|midnolin%2C transcript variant X3|ephrin A2
8	40220001	40270000	3.35572	GLIS3	102176686	GLIS family zinc finger 3
5	30400001	30450000	3.35564	PRKAG1|KMT2D	102179737|102168698	protein kinase AMP-activated non-catalytic subunit gamma 1|lysine methyltransferase 2D
7	57940001	57990000	3.3556	LOC102191519	102191519	protocadherin gamma-C4%2C transcript variant X1
7	66800001	66850000	3.35541	CBARP|STK11|SBNO2	102175762|102188214|102187942	CACN beta subunit associated regulatory protein%2C transcript variant X2|serine/threonine kinase 11%2C transcript variant X4|strawberry notch homolog 2%2C transcript variant X4
7	95000001	95050000	3.35538	SLC44A2|ILF3	102189576|102184139	solute carrier family 44 member 2%2C transcript variant X3|interleukin enhancer binding factor 3%2C transcript variant X2
5	46880001	46930000	3.35485	IRAK3	102178333	interleukin 1 receptor associated kinase 3
18	36900001	36950000	3.35475	SLC7A6OS|PLA2G15|SLC7A6|PRMT7	102168851|102168288|102168568|102169616	solute carrier family 7 member 6 opposite strand|phospholipase A2 group XV|solute carrier family 7 member 6%2C transcript variant X2|protein arginine methyltransferase 7
22	17400001	17450000	3.35474	SRGAP3|RAD18	102184850|102189249	SLIT-ROBO Rho GTPase activating protein 3%2C transcript variant X4|RAD18%2C E3 ubiquitin protein ligase%2C transcript variant X2
5	25740001	25790000	3.35466	HOXC6|HOXC8|HOXC9|HOXC10	102191112|102177136|102177412|102191768	homeobox C6%2C transcript variant X3|homeobox C8|homeobox C9|homeobox C10
1	82640001	82690000	3.35461	ABCF3|AP2M1|DVL3|EIF2B5	102184661|102184947|102182444|102182730	ATP binding cassette subfamily F member 3|adaptor related protein complex 2 mu 1 subunit%2C transcript variant X2|dishevelled segment polarity protein 3%2C transcript variant X1|eukaryotic translation initiation factor 2B subunit epsilon%2C transcript variant X1
7	66980001	67030000	3.3546	ARID3A|KISS1R	102174114|106502331	AT-rich interaction domain 3A%2C transcript variant X3|KISS1 receptor
5	55460001	55510000	3.3545	R3HDM2	102176670	R3H domain containing 2%2C transcript variant X12
13	61120001	61170000	3.35384	ASXL1	102184261	additional sex combs like 1%2C transcriptional regulator%2C transcript variant X6
23	39960001	40010000	3.35332	C23H6orf106	102186168	chromosome 23 C6orf106 homolog%2C transcript variant X3
5	70160001	70210000	3.35317	SYN3	102190304	synapsin III
22	17220001	17270000	3.35313	SRGAP3	102184850	SLIT-ROBO Rho GTPase activating protein 3%2C transcript variant X4
2	84060001	84110000	3.35272	ZEB2	102190273	zinc finger E-box binding homeobox 2%2C transcript variant X5
12	50880001	50930000	3.35269	IL17D|IFT88	106502702|102170988	interleukin 17D%2C transcript variant X1|intraflagellar transport 88%2C transcript variant X1
7	90580001	90630000	3.35248	ZBTB7A|MAP2K2	102173180|102175285	zinc finger and BTB domain containing 7A%2C transcript variant X3|mitogen-activated protein kinase kinase 2
17	16040001	16090000	3.35248	SH2B3|ATXN2	102181888|102180146	SH2B adaptor protein 3%2C transcript variant X2|ataxin 2%2C transcript variant X9
14	80980001	81030000	3.35233	CCDC166|MAPK15	102183526|102183251	coiled-coil domain containing 166|mitogen-activated protein kinase 15%2C transcript variant X1
28	41200001	41250000	3.35229	EGLN1|SPRTN	102189459|102189734	egl-9 family hypoxia inducible factor 1|SprT-like N-terminal domain%2C transcript variant X3
18	49040001	49090000	3.35211	CATSPERG|PSMD8	102176254|102176723	cation channel sperm associated auxiliary subunit gamma%2C transcript variant X8|proteasome 26S subunit%2C non-ATPase 8
27	12320001	12370000	3.3521	LSM1|STAR|ASH2L|BAG4	102187561|102187294|102186829|102179734	LSM1 homolog%2C mRNA degradation associated|steroidogenic acute regulatory protein|ASH2 like histone lysine methyltransferase complex subunit|BCL2 associated athanogene 4
4	90260001	90310000	3.35209	SP4	102177303	Sp4 transcription factor%2C transcript variant X2
7	59040001	59090000	3.35203	PFDN1|CYSTM1	102174203|102173558	prefoldin subunit 1|cysteine rich transmembrane module containing 1%2C transcript variant X1
11	43280001	43330000	3.35175	PUS10	102169598	pseudouridylate synthase 10
1	121560001	121610000	3.3514	LOC102175526	102175526	phospholipid scramblase 2%2C transcript variant X3
19	23140001	23190000	3.35119	SGSM2|MNT|METTL16	102177370|102177658|102181233	small G protein signaling modulator 2%2C transcript variant X3|MAX network transcriptional repressor|methyltransferase like 16
27	10780001	10830000	3.35099	LOC108634067	108634067	disintegrin and metalloproteinase domain-containing protein 18-like
7	59580001	59630000	3.35091	CXXC5	100860937	CXXC finger protein 5%2C transcript variant X3
13	61080001	61130000	3.3509	ASXL1|KIF3B	102184261|102185476	additional sex combs like 1%2C transcriptional regulator%2C transcript variant X6|kinesin family member 3B%2C transcript variant X2
15	39940001	39990000	3.35087	SBF2	102178749	SET binding factor 2%2C transcript variant X1
14	20060001	20110000	3.35064	UBR5	102189223	ubiquitin protein ligase E3 component n-recognin 5%2C transcript variant X2
11	94220001	94270000	3.35057	DENND1A	102185372	DENN domain containing 1A%2C transcript variant X1
12	60340001	60390000	3.35032	NBEA	102186605	neurobeachin%2C transcript variant X7
10	26420001	26470000	3.35007	HSPA2|PPP1R36|ZBTB1|ZBTB25	102186695|102187229|102186967|102185658	heat shock protein family A (Hsp70) member 2|protein phosphatase 1 regulatory subunit 36%2C transcript variant X1|zinc finger and BTB domain containing 1%2C transcript variant X3|zinc finger and BTB domain containing 25%2C transcript variant X4
23	39920001	39970000	3.35007	SNRPC|C23H6orf106	108633172|102186168	small nuclear ribonucleoprotein polypeptide C|chromosome 23 C6orf106 homolog%2C transcript variant X3
12	60380001	60430000	3.35005	NBEA	102186605	neurobeachin%2C transcript variant X7
18	39620001	39670000	3.35	ZFHX3	102184837	zinc finger homeobox 3
12	50740001	50790000	3.34998	CRYL1	102170708	crystallin lambda 1
18	12720001	12770000	3.34982	GSE1	102183352	Gse1 coiled-coil protein%2C transcript variant X2
20	3200001	3250000	3.34974	TLX3|RANBP17	108638391|102186520	T-cell leukemia homeobox 3|RAN binding protein 17
6	34580001	34630000	3.34957	CCSER1	102168616	coiled-coil serine rich protein 1%2C transcript variant X3
28	41180001	41230000	3.34949	EGLN1	102189459	egl-9 family hypoxia inducible factor 1
27	11020001	11070000	3.34943	LOC102168418	102168418	disintegrin and metalloproteinase domain-containing protein 2%2C transcript variant X2
8	40160001	40210000	3.34941	GLIS3	102176686	GLIS family zinc finger 3
19	22940001	22990000	3.3494	SMG6	102180253	SMG6%2C nonsense mediated mRNA decay factor%2C transcript variant X2
6	36960001	37010000	3.34934	PPM1K|ABCG2	102173647|100860857	protein phosphatase%2C Mg2+/Mn2+ dependent 1K%2C transcript variant X1|ATP binding cassette subfamily G member 2 (Junior blood group)%2C transcript variant X7
7	59720001	59770000	3.34927	TMEM173	102171058	transmembrane protein 173%2C transcript variant X1
5	110460001	110510000	3.34925	TNRC6B	102186097	trinucleotide repeat containing 6B%2C transcript variant X4
8	43760001	43810000	3.34923	KANK1	102175741	KN motif and ankyrin repeat domains 1%2C transcript variant X3
16	41840001	41890000	3.34901	KIF1B|UBE4B	102170718|102171806	kinesin family member 1B%2C transcript variant X8|ubiquitination factor E4B%2C transcript variant X2
23	18640001	18690000	3.34896	PRSS16	102177765	protease%2C serine 16
6	25760001	25810000	3.34879	LOC102173738	102173738	alcohol dehydrogenase 4%2C transcript variant X1
10	56720001	56770000	3.34837	HERC1	102170429	HECT and RLD domain containing E3 ubiquitin protein ligase family member 1%2C transcript variant X8
12	50380001	50430000	3.34762	MPHOSPH8	102172075	M-phase phosphoprotein 8%2C transcript variant X4
21	21680001	21730000	3.34755	ZNF592	102174512	zinc finger protein 592%2C transcript variant X2
12	57420001	57470000	3.34754	RXFP2	102184068	relaxin/insulin like family peptide receptor 2%2C transcript variant X1
14	24900001	24950000	3.34752	ANGPT1	102189773	angiopoietin 1
4	43380001	43430000	3.34722	ZMIZ2|OGDH	102176195|102183291	zinc finger MIZ-type containing 2%2C transcript variant X4|oxoglutarate dehydrogenase%2C transcript variant X1
11	59580001	59630000	3.34719	USP34	102170525	ubiquitin specific peptidase 34%2C transcript variant X2
13	53240001	53290000	3.3471	DNAJC5|TPD52L2|ABHD16B	102178373|102178639|102168743	DnaJ heat shock protein family (Hsp40) member C5%2C transcript variant X3|tumor protein D52 like 2%2C transcript variant X4|abhydrolase domain containing 16B
7	95680001	95730000	3.34696	ELAVL3|ZNF653|ECSIT|PRKCSH	102189852|102168997|102190316|102168717	ELAV like RNA binding protein 3%2C transcript variant X1|zinc finger protein 653|ECSIT signalling integrator|protein kinase C substrate 80K-H%2C transcript variant X2
7	71860001	71910000	3.34673	NSD1	102184804	nuclear receptor binding SET domain protein 1%2C transcript variant X6
22	50300001	50350000	3.34662	RBM5|RBM6	102175067|102175339	RNA binding motif protein 5|RNA binding motif protein 6%2C transcript variant X5
23	21400001	21450000	3.34612	LOC108633459|LOC108633460	108633459|108633460	BOLA class I histocompatibility antigen%2C alpha chain BL3-7-like%2C transcript variant X2|BOLA class I histocompatibility antigen%2C alpha chain BL3-7-like
9	73840001	73890000	3.3461	LATS1|NUP43|PCMT1	102188502|102189126|102169011	large tumor suppressor kinase 1%2C transcript variant X2|nucleoporin 43%2C transcript variant X2|protein-L-isoaspartate (D-aspartate) O-methyltransferase
12	58020001	58070000	3.34603	ZAR1L|BRCA2	102182140|102182417	zygote arrest 1-like%2C transcript variant X2|BRCA2%2C DNA repair associated%2C transcript variant X2
3	104980001	105030000	3.3459	ASH1L	102185413	ASH1 like histone lysine methyltransferase%2C transcript variant X2
7	94560001	94610000	3.34552	LOC102186858|EIF3G|ANGPTL6|DNMT1	102186858|102180304|100860917|100861294	suppressor of SWI4 1 homolog%2C transcript variant X1|eukaryotic translation initiation factor 3 subunit G%2C transcript variant X1|angiopoietin like 6%2C transcript variant X3|DNA methyltransferase 1%2C transcript variant X5
15	46500001	46550000	3.34526	SOX6	102187967	SRY-box 6%2C transcript variant X11
19	26900001	26950000	3.34513	SPEM1|C19H17orf74|TMEM102|FGF11|NLGN2|CHRNB1|ZBTB4	102186153|102186430|102190818|102186718|102190547|102186994|106502830	spermatid maturation 1|chromosome 19 C17orf74 homolog|transmembrane protein 102%2C transcript variant X3|fibroblast growth factor 11%2C transcript variant X2|neuroligin 2|cholinergic receptor nicotinic beta 1 subunit%2C transcript variant X3|zinc finger and BTB domain containing 4%2C transcript variant X2
5	110420001	110470000	3.34494	TNRC6B	102186097	trinucleotide repeat containing 6B%2C transcript variant X4
3	89820001	89870000	3.34471	ST7L	102174452	suppression of tumorigenicity 7 like%2C transcript variant X2
8	59120001	59170000	3.34462	VCP|PIGO|STOML2|FANCG|FAM214B	102178357|102174206|102175210|102172715|102175764	valosin containing protein|phosphatidylinositol glycan anchor biosynthesis class O%2C transcript variant X3|stomatin like 2|Fanconi anemia complementation group G%2C transcript variant X1|family with sequence similarity 214 member B%2C transcript variant X1
5	110440001	110490000	3.34458	TNRC6B	102186097	trinucleotide repeat containing 6B%2C transcript variant X4
2	6120001	6170000	3.34432	KDM1A	102185879	lysine demethylase 1A%2C transcript variant X1
18	23000001	23050000	3.34432	CHD9	102180418	chromodomain helicase DNA binding protein 9%2C transcript variant X11
18	36680001	36730000	3.34405	LCAT|DPEP3|DPEP2|PSMB10|SLC12A4	102189984|102180149|102180420|102189234|102189511	lecithin-cholesterol acyltransferase%2C transcript variant X2|dipeptidase 3|dipeptidase 2%2C transcript variant X4|proteasome subunit beta 10|solute carrier family 12 member 4
7	97740001	97790000	3.34392	CACNA1A	102168441	calcium voltage-gated channel subunit alpha1 A%2C transcript variant X12
8	9560001	9610000	3.34369	HMBOX1	102176882	homeobox containing 1%2C transcript variant X8
7	60820001	60870000	3.34349	CDC23	102186684	cell division cycle 23
19	26920001	26970000	3.34337	TMEM102|FGF11|SLC35G6|CHRNB1|ZBTB4|POLR2A	102190818|102186718|102187623|102186994|106502830|102187892	transmembrane protein 102%2C transcript variant X3|fibroblast growth factor 11%2C transcript variant X2|solute carrier family 35 member G6|cholinergic receptor nicotinic beta 1 subunit%2C transcript variant X3|zinc finger and BTB domain containing 4%2C transcript variant X2|RNA polymerase II subunit A
6	32920001	32970000	3.34319	GRID2	102191781	glutamate ionotropic receptor delta type subunit 2
5	55340001	55390000	3.34309	INHBC|R3HDM2	102176397|102176670	inhibin beta C subunit|R3H domain containing 2%2C transcript variant X12
5	56780001	56830000	3.34306	MMP19|DNAJC14|ORMDL2|LOC102177414|SARNP	102177138|102177695|102178147|102177414|102178430	matrix metallopeptidase 19|DnaJ heat shock protein family (Hsp40) member C14|ORMDL sphingolipid biosynthesis regulator 2|transmembrane protein 198%2C transcript variant X1|SAP domain containing ribonucleoprotein%2C transcript variant X2
5	66400001	66450000	3.34284	LOC102169908|HCFC2	102169908|102181658	60S ribosomal protein L35a|host cell factor C2%2C transcript variant X1
12	60240001	60290000	3.34273	NBEA	102186605	neurobeachin%2C transcript variant X7
6	92880001	92930000	3.34262	CNOT6L	102191783	CCR4-NOT transcription complex subunit 6 like%2C transcript variant X2
14	20040001	20090000	3.34251	RRM2B|UBR5	102173102|102189223	ribonucleotide reductase regulatory TP53 inducible subunit M2B|ubiquitin protein ligase E3 component n-recognin 5%2C transcript variant X2
25	30120001	30170000	3.34224	AUTS2	102175180	autism susceptibility candidate 2%2C transcript variant X1
12	67120001	67170000	3.34209	KCNRG|TRIM13	102187873|102187603	potassium channel regulator|tripartite motif containing 13%2C transcript variant X1
19	34280001	34330000	3.34194	SREBF1|RAI1	100860908|102183543	sterol regulatory element binding transcription factor 1|retinoic acid induced 1%2C transcript variant X2
29	46340001	46390000	3.34186	GPR152|LOC108634246|LOC106503997	102182953|108634246|106503997	G protein-coupled receptor 152|tumor necrosis factor receptor superfamily member 26-like|tumor necrosis factor receptor superfamily member 26
11	61180001	61230000	3.34181	OTX1|EHBP1	102172273|102176134	orthodenticle homeobox 1|EH domain binding protein 1%2C transcript variant X2
11	40420001	40470000	3.34172	VRK2|FANCL	102191247|102190968	vaccinia related kinase 2%2C transcript variant X3|Fanconi anemia complementation group L%2C transcript variant X2
14	20560001	20610000	3.34167	AZIN1	102171441	antizyme inhibitor 1%2C transcript variant 1
18	36740001	36790000	3.34167	DDX28|DUS2|NFATC3	102190254|102190541|102180958	DEAD-box helicase 28|dihydrouridine synthase 2%2C transcript variant X4|nuclear factor of activated T-cells 3%2C transcript variant X2
11	79120001	79170000	3.34161	OSR1	102177170	odd-skipped related transciption factor 1
18	36820001	36870000	3.34154	NFATC3	102180958	nuclear factor of activated T-cells 3%2C transcript variant X2
1	58180001	58230000	3.34141	ATP6V1A|NAA50	102186053|102185606	ATPase H+ transporting V1 subunit A%2C transcript variant X2|N(alpha)-acetyltransferase 50%2C NatE catalytic subunit%2C transcript variant X1
12	60580001	60630000	3.34139	NBEA	102186605	neurobeachin%2C transcript variant X7
7	90520001	90570000	3.3412	EEF2|PIAS4	102176034|102175569	eukaryotic translation elongation factor 2|protein inhibitor of activated STAT 4
12	51000001	51050000	3.34091	XPO4	102170437	exportin 4%2C transcript variant X4
5	33800001	33850000	3.34062	SCAF11	102168426	SR-related CTD associated factor 11%2C transcript variant X1
18	49940001	49990000	3.34048	PAF1|ZFP36|MED29|PLEKHG2|SAMD4B	102183174|102183627|102183904|102183903|102182901	PAF1 homolog%2C Paf1/RNA polymerase II complex component|ZFP36 ring finger protein|mediator complex subunit 29|pleckstrin homology and RhoGEF domain containing G2%2C transcript variant X3|sterile alpha motif domain containing 4B%2C transcript variant X1
14	50700001	50750000	3.34041	ARFGEF1	102174047	ADP ribosylation factor guanine nucleotide exchange factor 1%2C transcript variant X1
5	64480001	64530000	3.34019	CCDC53	102175370	coiled-coil domain containing 53%2C transcript variant X1
25	30140001	30190000	3.34001	AUTS2	102175180	autism susceptibility candidate 2%2C transcript variant X1
12	60360001	60410000	3.33928	NBEA	102186605	neurobeachin%2C transcript variant X7
26	28840001	28890000	3.33889	NOLC1|PPRC1|LDB1	100861068|102188736|102188280	nucleolar and coiled-body phosphoprotein 1%2C transcript variant X1|peroxisome proliferator-activated receptor gamma%2C coactivator-related 1%2C transcript variant X4|LIM domain binding 1%2C transcript variant X3
14	50780001	50830000	3.33861	ARFGEF1|CSPP1	102174047|102173764	ADP ribosylation factor guanine nucleotide exchange factor 1%2C transcript variant X1|centrosome and spindle pole associated protein 1%2C transcript variant X9
2	29280001	29330000	3.33834	USP37	102168779	ubiquitin specific peptidase 37%2C transcript variant X3
8	83860001	83910000	3.33817	ASPN|CENPP|ECM2	102168726|102170146|102168258	asporin|centromere protein P|extracellular matrix protein 2%2C transcript variant X2
24	46260001	46310000	3.33804	RNF165	102181551	ring finger protein 165
5	55380001	55430000	3.33793	LOC108636012|R3HDM2	108636012|102176670	histone H3.3-like|R3H domain containing 2%2C transcript variant X12
10	26460001	26510000	3.33792	AKAP5|ZBTB1|ZBTB25	102185924|102186967|102185658	A-kinase anchoring protein 5|zinc finger and BTB domain containing 1%2C transcript variant X3|zinc finger and BTB domain containing 25%2C transcript variant X4
5	66420001	66470000	3.33784	LOC102169908|HCFC2|NFYB	102169908|102181658|102182108	60S ribosomal protein L35a|host cell factor C2%2C transcript variant X1|nuclear transcription factor Y subunit beta%2C transcript variant X2
16	41420001	41470000	3.33765	CASZ1|PEX14	106502953|102187152	castor zinc finger 1%2C transcript variant X1|peroxisomal biogenesis factor 14%2C transcript variant X1
7	94880001	94930000	3.33762	S1PR5|ATG4D|KEAP1	108636398|102182964|102182688	sphingosine-1-phosphate receptor 5%2C transcript variant X4|autophagy related 4D cysteine peptidase%2C transcript variant X2|kelch like ECH associated protein 1%2C transcript variant X1
7	100840001	100890000	3.33761	BRD4	102188667	bromodomain containing 4
8	220001	270000	3.33752	MFSD14B	102188589	major facilitator superfamily domain containing 14B
15	6400001	6450000	3.33735	HARBI1|ATG13|AMBRA1	102168752|102169203|102184456	harbinger transposase derived 1|autophagy related 13%2C transcript variant X3|autophagy and beclin 1 regulator 1%2C transcript variant X4
5	33920001	33970000	3.33717	ARID2	102168890	AT-rich interaction domain 2
3	110900001	110950000	3.33714	SLAMF1	100861389	signaling lymphocytic activation molecule family member 1
5	1040001	1090000	3.33707	ZFC3H1	102173364	zinc finger C3H1-type containing%2C transcript variant X2
18	37000001	37050000	3.33707	SMPD3	102169323	sphingomyelin phosphodiesterase 3
14	50840001	50890000	3.33683	CSPP1	102173764	centrosome and spindle pole associated protein 1%2C transcript variant X9
7	97760001	97810000	3.33675	IER2|CACNA1A	102175474|102168441	immediate early response 2|calcium voltage-gated channel subunit alpha1 A%2C transcript variant X12
8	40260001	40310000	3.33674	GLIS3	102176686	GLIS family zinc finger 3
11	95220001	95270000	3.33669	NR6A1	102186491	nuclear receptor subfamily 6 group A member 1%2C transcript variant X2
5	26120001	26170000	3.33658	ATP5G2|ATF7	102168606|102169360	ATP synthase%2C H+ transporting%2C mitochondrial Fo complex subunit C2 (subunit 9)%2C transcript variant X2|activating transcription factor 7%2C transcript variant X3
10	20880001	20930000	3.33638	MED6|ADAM20	102179203|102180048	mediator complex subunit 6%2C transcript variant X1|ADAM metallopeptidase domain 20
7	94400001	94450000	3.33632	COL5A3|OLFM2	102186297|102178814	collagen type V alpha 3 chain%2C transcript variant X1|olfactomedin 2%2C transcript variant X1
7	56240001	56290000	3.3363	ARHGAP26	102168722	Rho GTPase activating protein 26%2C transcript variant X2
10	56740001	56790000	3.33619	HERC1	102170429	HECT and RLD domain containing E3 ubiquitin protein ligase family member 1%2C transcript variant X8
4	43320001	43370000	3.33614	DDX56|TMED4|OGDH	102184401|102184117|102183291	DEAD-box helicase 56|transmembrane p24 trafficking protein 4|oxoglutarate dehydrogenase%2C transcript variant X1
7	91880001	91930000	3.33613	C7H19orf70|HSD11B1L|RPL36|LONP1|SAFB	102183141|102182297|102169094|102182026|102169953	chromosome 7 C19orf70 homolog%2C transcript variant X1|hydroxysteroid 11-beta dehydrogenase 1 like%2C transcript variant X9|ribosomal protein L36%2C transcript variant X2|lon peptidase 1%2C mitochondrial|scaffold attachment factor B%2C transcript variant X6
7	90240001	90290000	3.3357	CACTIN|PIP5K1C	102177710|102174559	cactin%2C spliceosome C complex subunit|phosphatidylinositol-4-phosphate 5-kinase type 1 gamma%2C transcript variant X2
27	11060001	11110000	3.33566	LOC102168418	102168418	disintegrin and metalloproteinase domain-containing protein 2%2C transcript variant X2
2	15900001	15950000	3.33551	DIS3L2	102179613	DIS3 like 3'-5' exoribonuclease 2%2C transcript variant X4
5	55320001	55370000	3.33502	INHBE|GLI1|INHBC|R3HDM2	102176101|102175836|102176397|102176670	inhibin beta E subunit|GLI family zinc finger 1%2C transcript variant X2|inhibin beta C subunit|R3H domain containing 2%2C transcript variant X12
7	59680001	59730000	3.33486	UBE2D2	102171866	ubiquitin conjugating enzyme E2 D2
7	60920001	60970000	3.33486	NME5|WNT8A	102184336|102184053	NME/NM23 family member 5|Wnt family member 8A%2C transcript variant X2
18	35700001	35750000	3.33486	DYNC1LI2|CMTM4	102174590|102174326	dynein cytoplasmic 1 light intermediate chain 2|CKLF like MARVEL transmembrane domain containing 4
14	17620001	17670000	3.33465	VPS13B	102177543	vacuolar protein sorting 13 homolog B%2C transcript variant X5
8	75800001	75850000	3.33463	RPP25L|ARID3C|SIGMAR1|GALT|IL11RA|DCTN3	102171424|102185273|102185566|102172896|102173566|102172264	ribonuclease P/MRP subunit p25 like%2C transcript variant X4|AT-rich interaction domain 3C|sigma non-opioid intracellular receptor 1|galactose-1-phosphate uridylyltransferase%2C transcript variant X2|interleukin 11 receptor subunit alpha%2C transcript variant X2|dynactin subunit 3
12	58340001	58390000	3.33463	PDS5B	102180403	PDS5 cohesin associated factor B%2C transcript variant X5
19	26940001	26990000	3.33459	SLC35G6|CHRNB1|ZBTB4|POLR2A	102187623|102186994|106502830|102187892	solute carrier family 35 member G6|cholinergic receptor nicotinic beta 1 subunit%2C transcript variant X3|zinc finger and BTB domain containing 4%2C transcript variant X2|RNA polymerase II subunit A
27	11040001	11090000	3.33422	LOC102168418	102168418	disintegrin and metalloproteinase domain-containing protein 2%2C transcript variant X2
5	47880001	47930000	3.33406	LEMD3	102187566	LEM domain containing 3
1	66960001	67010000	3.33394	SEMA5B	102173041	semaphorin 5B%2C transcript variant X1
5	72760001	72810000	3.33387	RBFOX2	102171037	RNA binding protein%2C fox-1 homolog 2%2C transcript variant X20
5	56380001	56430000	3.33362	STAT2|IL23A|PAN2|CNPY2|CS	102190301|102190023|102190587|102168330|102168803	signal transducer and activator of transcription 2|interleukin 23 subunit alpha%2C transcript variant X2|PAN2 poly(A) specific ribonuclease subunit%2C transcript variant X10|canopy FGF signaling regulator 2%2C transcript variant X2|citrate synthase
8	40440001	40490000	3.33352	GLIS3	102176686	GLIS family zinc finger 3
19	22300001	22350000	3.33338	YWHAE	102177369	tyrosine 3-monooxygenase/tryptophan 5-monooxygenase activation protein epsilon%2C transcript variant X1
15	81640001	81690000	3.33308	LOC102188423|LOC102188152|LOC102187877	102188423|102188152|102187877	olfactory receptor 4C6-like|olfactory receptor 140-like|olfactory receptor 4A15-like
7	67060001	67110000	3.33303	CFD|ELANE|AZU1|PLPPR3|MED16|PRTN3|PTBP1	102173560|102173292|102185651|102172994|102184617|108636370|102183592	complement factor D|elastase%2C neutrophil expressed|azurocidin 1|phospholipid phosphatase related 3%2C transcript variant X2|mediator complex subunit 16|proteinase 3|polypyrimidine tract binding protein 1%2C transcript variant X3
22	31640001	31690000	3.33292	MITF	102173423	melanogenesis associated transcription factor%2C transcript variant X4
2	29080001	29130000	3.33271	TTLL4	102171385	tubulin tyrosine ligase like 4%2C transcript variant X2
14	56960001	57010000	3.3327	TOX	102188688	thymocyte selection associated high mobility group box
22	30460001	30510000	3.33267	FOXP1	102171383	forkhead box P1%2C transcript variant X15
12	50360001	50410000	3.33254	MPHOSPH8	102172075	M-phase phosphoprotein 8%2C transcript variant X4
5	33820001	33870000	3.33183	SCAF11|ARID2	102168426|102168890	SR-related CTD associated factor 11%2C transcript variant X1|AT-rich interaction domain 2
8	75760001	75810000	3.33175	RPP25L|DCTN3|CNTFR	102171424|102172264|102171152	ribonuclease P/MRP subunit p25 like%2C transcript variant X4|dynactin subunit 3|ciliary neurotrophic factor receptor%2C transcript variant X5
1	83040001	83090000	3.33171	YEATS2	102187533	YEATS domain containing 2%2C transcript variant X1
18	36440001	36490000	3.33169	CARMIL2|PARD6A|ENKD1|C18H16orf86|ACD|GFOD2|CTCF	102179037|102185594|102186041|102186511|102179312|102186987|102184549	capping protein regulator and myosin 1 linker 2|par-6 family cell polarity regulator alpha%2C transcript variant X2|enkurin domain containing 1%2C transcript variant X6|chromosome 18 C16orf86 homolog%2C transcript variant X2|adrenocortical dysplasia homolog%2C transcript variant X1|glucose-fructose oxidoreductase domain containing 2%2C transcript variant X2|CCCTC-binding factor%2C transcript vari…
7	95440001	95490000	3.33149	SPC24|KANK2|DOCK6	102186856|102191231|106502301	SPC24%2C NDC80 kinetochore complex component|KN motif and ankyrin repeat domains 2%2C transcript variant X3|dedicator of cytokinesis 6%2C transcript variant X4
7	15260001	15310000	3.3314	ELL2	102183511	elongation factor for RNA polymerase II 2
8	55360001	55410000	3.33138	TLE4	102171243	transducin like enhancer of split 4%2C transcript variant X3
2	10200001	10250000	3.3312	AHDC1	102177849	AT-hook DNA binding motif containing 1%2C transcript variant X3
3	104960001	105010000	3.33116	ASH1L	102185413	ASH1 like histone lysine methyltransferase%2C transcript variant X2
26	28640001	28690000	3.33114	PSD|NFKB2|GBF1	102191300|102191581|100861069	pleckstrin and Sec7 domain containing%2C transcript variant X2|nuclear factor kappa B subunit 2%2C transcript variant X4|golgi brefeldin A resistant guanine nucleotide exchange factor 1%2C transcript variant X5
10	48500001	48550000	3.33095	PRTG	102186022	protogenin
3	104520001	104570000	3.33063	CKS1B|LENEP|SHC1|FLAD1|ZBTB7B|DCST2	102170650|102169536|102170926|102169817|102178680|102169237	CDC28 protein kinase regulatory subunit 1B|lens epithelial protein|SHC adaptor protein 1%2C transcript variant X4|flavin adenine dinucleotide synthetase 1%2C transcript variant X2|zinc finger and BTB domain containing 7B%2C transcript variant X2|DC-STAMP domain containing 2
23	39440001	39490000	3.33038	DEF6|SCUBE3|ZNF76	102187546|102187010|102174254	DEF6%2C guanine nucleotide exchange factor|signal peptide%2C CUB domain and EGF like domain containing 3%2C transcript variant X1|zinc finger protein 76%2C transcript variant X1
1	86840001	86890000	3.33033	PEX5L	102187896	peroxisomal biogenesis factor 5 like%2C transcript variant X2
5	64600001	64650000	3.33028	NUP37|PARPBP	102176022|102176588	nucleoporin 37|PARP1 binding protein%2C transcript variant X2
1	82660001	82710000	3.33019	AP2M1|DVL3|EIF2B5	102184947|102182444|102182730	adaptor related protein complex 2 mu 1 subunit%2C transcript variant X2|dishevelled segment polarity protein 3%2C transcript variant X1|eukaryotic translation initiation factor 2B subunit epsilon%2C transcript variant X1
1	126960001	127010000	3.3301	RASA2	102181436	RAS p21 protein activator 2%2C transcript variant X1
16	26060001	26110000	3.32988	WDR26	102185587	WD repeat domain 26%2C transcript variant X1
7	66480001	66530000	3.32979	LOC102168533|MBD3|TCF3	102168533|102178823|102168820	cytochrome b-c1 complex subunit 10|methyl-CpG binding domain protein 3%2C transcript variant X1|transcription factor 3%2C transcript variant X5
22	30440001	30490000	3.32957	FOXP1	102171383	forkhead box P1%2C transcript variant X15
14	81320001	81370000	3.32954	TMEM249|FBXL6|HSF1|DGAT1|SCRT1|SLC52A2	102177996|102184523|102178552|100861225|108637539|102168746	transmembrane protein 249|F-box and leucine rich repeat protein 6%2C transcript variant X1|heat shock transcription factor 1|diacylglycerol O-acyltransferase 1%2C transcript variant X2|scratch family transcriptional repressor 1|solute carrier family 52 member 2%2C transcript variant X2
8	35820001	35870000	3.32941	PTPRD	102174567	protein tyrosine phosphatase%2C receptor type D%2C transcript variant X34
25	26780001	26830000	3.32879	CCDC189|ZNF629|PHKG2|RNF40	102173147|102174530|100861337|102174082	coiled-coil domain containing 189|zinc finger protein 629|phosphorylase kinase catalytic subunit gamma 2%2C transcript variant X1|ring finger protein 40
7	39920001	39970000	3.32876	EBF1	102178537	early B-cell factor 1%2C transcript variant X6
5	104660001	104710000	3.32859	TIGAR|CCND2	102169167|102180657	TP53 induced glycolysis regulatory phosphatase|cyclin D2
7	59260001	59310000	3.32845	NRG2	102185177	neuregulin 2%2C transcript variant X3
8	83780001	83830000	3.32842	OGN|OMD|CENPP	100860756|102169007|102170146	osteoglycin|osteomodulin|centromere protein P
11	72080001	72130000	3.3281	DNAJC5G|TRIM54|SLC30A3|CAD	102181606|102181133|102181873|102179779	DnaJ heat shock protein family (Hsp40) member C5 gamma|tripartite motif containing 54%2C transcript variant X1|solute carrier family 30 member 3|carbamoyl-phosphate synthetase 2%2C aspartate transcarbamylase%2C and dihydroorotase%2C transcript variant X2
18	23100001	23150000	3.32792	CHD9	102180418	chromodomain helicase DNA binding protein 9%2C transcript variant X11
21	21700001	21750000	3.32788	ZNF592|ALPK3	102174512|102188535	zinc finger protein 592%2C transcript variant X2|alpha kinase 3
14	23860001	23910000	3.32762	OXR1	102190975	oxidation resistance 1%2C transcript variant X8
5	55440001	55490000	3.32748	R3HDM2	102176670	R3H domain containing 2%2C transcript variant X12
7	66600001	66650000	3.32729	C7H19orf25|RPS15|APC2|DAZAP1	102191420|102177159|102177435|102176879	chromosome 7 C19orf25 homolog|ribosomal protein S15|APC2%2C WNT signaling pathway regulator|DAZ associated protein 1%2C transcript variant X3
19	50320001	50370000	3.32722	MYADML2|PYCR1|SIRT7|PCYT2|NPB|ANAPC11|MAFG	102179702|102191174|102168297|102168574|102179981|102169049|102191459	myeloid associated differentiation marker like 2|pyrroline-5-carboxylate reductase 1%2C transcript variant X2|sirtuin 7%2C transcript variant X4|phosphate cytidylyltransferase 2%2C ethanolamine%2C transcript variant X3|neuropeptide B|anaphase promoting complex subunit 11%2C transcript variant X2|MAF bZIP transcription factor G%2C transcript variant X3
19	33200001	33250000	3.32689	LOC102188626	102188626	cytospin-B
5	33840001	33890000	3.32681	SCAF11|ARID2	102168426|102168890	SR-related CTD associated factor 11%2C transcript variant X1|AT-rich interaction domain 2
7	94940001	94990000	3.32679	CDKN2D|ATG4D|KRI1|AP1M2|SLC44A2	102183589|102182964|102189028|102189301|102189576	cyclin dependent kinase inhibitor 2D|autophagy related 4D cysteine peptidase%2C transcript variant X2|KRI1 homolog%2C transcript variant X1|adaptor related protein complex 1 mu 2 subunit%2C transcript variant X2|solute carrier family 44 member 2%2C transcript variant X3

## Sheet: Table S8
A summary of genes from CLR in BoHuai goat.
chr	start	end	clr	gene	n	anno
7	98260001	98310000	4423.25	LOC102183952|LOC102184420	102183952|102184420	zinc finger protein 791%2C transcript variant X1|zinc finger protein 709
7	98280001	98330000	4423.25	LOC102184420	102184420	zinc finger protein 709
7	98300001	98350000	4423.25	LOC102184420	102184420	zinc finger protein 709
7	98120001	98170000	4404.78	BEST2|ASNA1|C7H19orf43|HOOK2|TNPO2	102171234|102181486|106502290|102170963|102182024	bestrophin 2%2C transcript variant X2|arsA arsenite transporter%2C ATP-binding%2C homolog 1 (bacterial)|chromosome 7 C19orf43 homolog%2C transcript variant X2|hook microtubule tethering protein 2%2C transcript variant X6|transportin 2%2C transcript variant X7
7	98140001	98190000	4404.78	ASNA1|C7H19orf43|FBXW9|LOC102182581|DHPS|TNPO2	102181486|106502290|102182295|102182581|102171505|102182024	arsA arsenite transporter%2C ATP-binding%2C homolog 1 (bacterial)|chromosome 7 C19orf43 homolog%2C transcript variant X2|F-box and WD repeat domain containing 9|guanine nucleotide-binding protein G(I)/G(S)/G(O) subunit gamma-7|deoxyhypusine synthase|transportin 2%2C transcript variant X7
7	98160001	98210000	4404.78	FBXW9|LOC102182581|WDR83|DHPS|WDR83OS|MAN2B1|TNPO2	102182295|102182581|102183139|102171505|102182862|102183410|102182024	F-box and WD repeat domain containing 9|guanine nucleotide-binding protein G(I)/G(S)/G(O) subunit gamma-7|WD repeat domain 83|deoxyhypusine synthase|WD repeat domain 83 opposite strand|mannosidase alpha class 2B member 1|transportin 2%2C transcript variant X7
7	98320001	98370000	4341.23	LOC102184420	102184420	zinc finger protein 709
7	98180001	98230000	4325.52	FBXW9|LOC102182581|WDR83|DHPS|WDR83OS|MAN2B1	102182295|102182581|102183139|102171505|102182862|102183410	F-box and WD repeat domain containing 9|guanine nucleotide-binding protein G(I)/G(S)/G(O) subunit gamma-7|WD repeat domain 83|deoxyhypusine synthase|WD repeat domain 83 opposite strand|mannosidase alpha class 2B member 1
7	98200001	98250000	4325.52	WDR83OS|MAN2B1	102182862|102183410	WD repeat domain 83 opposite strand|mannosidase alpha class 2B member 1
7	98220001	98270000	4303.63	MAN2B1|LOC102183952	102183410|102183952	mannosidase alpha class 2B member 1|zinc finger protein 791%2C transcript variant X1
7	98240001	98290000	4272.1	LOC102183952	102183952	zinc finger protein 791%2C transcript variant X1
7	98060001	98110000	4197.02	RTBDN|RNASEH2A|PRDX2|JUNB|MAST1	102170410|100860936|102170687|102181201|102170136	retbindin%2C transcript variant X2|ribonuclease H2 subunit A%2C transcript variant X2|peroxiredoxin 2%2C transcript variant X2|JunB proto-oncogene%2C AP-1 transcription factor subunit|microtubule associated serine/threonine kinase 1%2C transcript variant X1
7	98080001	98130000	4197.02	RTBDN|RNASEH2A|PRDX2|JUNB|MAST1|HOOK2	102170410|100860936|102170687|102181201|102170136|102170963	retbindin%2C transcript variant X2|ribonuclease H2 subunit A%2C transcript variant X2|peroxiredoxin 2%2C transcript variant X2|JunB proto-oncogene%2C AP-1 transcription factor subunit|microtubule associated serine/threonine kinase 1%2C transcript variant X1|hook microtubule tethering protein 2%2C transcript variant X6
7	98040001	98090000	4125.48	KLF1|DNASE2|RTBDN|MAST1	102179753|102180029|102170410|102170136	Kruppel like factor 1%2C transcript variant X1|deoxyribonuclease 2%2C lysosomal|retbindin%2C transcript variant X2|microtubule associated serine/threonine kinase 1%2C transcript variant X1
7	98340001	98390000	4124.47	LOC102184710	102184710	zinc finger protein 709%2C transcript variant X2
7	98360001	98410000	4105.85	LOC102184710	102184710	zinc finger protein 709%2C transcript variant X2
7	98380001	98430000	4085.67	LOC102184710|LOC102173176	102184710|102173176	zinc finger protein 709%2C transcript variant X2|mucin-16%2C transcript variant X1
7	98400001	98450000	3853.39	LOC102173176	102173176	mucin-16%2C transcript variant X1
7	98420001	98470000	3832.26	LOC102173176	102173176	mucin-16%2C transcript variant X1
7	98000001	98050000	3677.01	GCDH|KLF1|DNASE2|FARSA|SYCE2	102178259|102179753|102180029|102169856|102178899	glutaryl-CoA dehydrogenase|Kruppel like factor 1%2C transcript variant X1|deoxyribonuclease 2%2C lysosomal|phenylalanyl-tRNA synthetase alpha subunit|synaptonemal complex central element protein 2%2C transcript variant X3
7	98020001	98070000	3677.01	GCDH|KLF1|DNASE2|SYCE2|MAST1	102178259|102179753|102180029|102178899|102170136	glutaryl-CoA dehydrogenase|Kruppel like factor 1%2C transcript variant X1|deoxyribonuclease 2%2C lysosomal|synaptonemal complex central element protein 2%2C transcript variant X3|microtubule associated serine/threonine kinase 1%2C transcript variant X1
7	97980001	98030000	3601.23	GADD45GIP1|RAD23A|CALR|FARSA|SYCE2	106502288|102177614|102185733|102169856|102178899	GADD45G interacting protein 1|RAD23 homolog A%2C nucleotide excision repair protein%2C transcript variant X1|calreticulin|phenylalanyl-tRNA synthetase alpha subunit|synaptonemal complex central element protein 2%2C transcript variant X3
7	98460001	98510000	3406.27	LOC106502282|LOC102173176	106502282|102173176	mucin-16-like|mucin-16%2C transcript variant X1
7	98480001	98530000	3406.27	LOC106502282|LOC102173176	106502282|102173176	mucin-16-like|mucin-16%2C transcript variant X1
7	97960001	98010000	3399.25	GADD45GIP1|RAD23A|CALR|FARSA	106502288|102177614|102185733|102169856	GADD45G interacting protein 1|RAD23 homolog A%2C nucleotide excision repair protein%2C transcript variant X1|calreticulin|phenylalanyl-tRNA synthetase alpha subunit
7	98500001	98550000	3381.37	LOC106502282|LOC102173176	106502282|102173176	mucin-16-like|mucin-16%2C transcript variant X1
7	97940001	97990000	3337.83	GADD45GIP1|RAD23A|NFIX	106502288|102177614|102169276	GADD45G interacting protein 1|RAD23 homolog A%2C nucleotide excision repair protein%2C transcript variant X1|nuclear factor I X%2C transcript variant X7
7	98440001	98490000	3325.31	LOC102173176	102173176	mucin-16%2C transcript variant X1
7	98520001	98570000	3261.06	LOC106502282	106502282	mucin-16-like
7	97920001	97970000	3184.44	NFIX	102169276	nuclear factor I X%2C transcript variant X7
7	97900001	97950000	3069.28	NFIX	102169276	nuclear factor I X%2C transcript variant X7
7	97880001	97930000	2911.08	NFIX	102169276	nuclear factor I X%2C transcript variant X7
7	94820001	94870000	2880.22	PDE4A	102188762	phosphodiesterase 4A%2C transcript variant X6
7	94840001	94890000	2880.22	PDE4A|KEAP1	102188762|102182688	phosphodiesterase 4A%2C transcript variant X6|kelch like ECH associated protein 1%2C transcript variant X1
7	94860001	94910000	2861.65	S1PR5|PDE4A|ATG4D|KEAP1	108636398|102188762|102182964|102182688	sphingosine-1-phosphate receptor 5%2C transcript variant X4|phosphodiesterase 4A%2C transcript variant X6|autophagy related 4D cysteine peptidase%2C transcript variant X2|kelch like ECH associated protein 1%2C transcript variant X1
7	94880001	94930000	2825.88	S1PR5|ATG4D|KEAP1	108636398|102182964|102182688	sphingosine-1-phosphate receptor 5%2C transcript variant X4|autophagy related 4D cysteine peptidase%2C transcript variant X2|kelch like ECH associated protein 1%2C transcript variant X1
7	94800001	94850000	2743.24	LOC102182120|CDC37|PDE4A	102182120|102182400|102188762	60S ribosomal protein L23a|cell division cycle 37|phosphodiesterase 4A%2C transcript variant X6
7	97860001	97910000	2712.63	NFIX	102169276	nuclear factor I X%2C transcript variant X7
7	94900001	94950000	2666.45	S1PR5|ATG4D|KRI1	108636398|102182964|102189028	sphingosine-1-phosphate receptor 5%2C transcript variant X4|autophagy related 4D cysteine peptidase%2C transcript variant X2|KRI1 homolog%2C transcript variant X1
7	95020001	95070000	2617.93	QTRT1|ILF3	102190121|102184139	queuine tRNA-ribosyltransferase catalytic subunit 1|interleukin enhancer binding factor 3%2C transcript variant X2
7	95040001	95090000	2617.93	QTRT1|ILF3|DNM2	102190121|102184139|102190402	queuine tRNA-ribosyltransferase catalytic subunit 1|interleukin enhancer binding factor 3%2C transcript variant X2|dynamin 2%2C transcript variant X1
7	95000001	95050000	2615.71	SLC44A2|ILF3	102189576|102184139	solute carrier family 44 member 2%2C transcript variant X3|interleukin enhancer binding factor 3%2C transcript variant X2
7	94920001	94970000	2610.96	CDKN2D|ATG4D|KRI1|AP1M2	102183589|102182964|102189028|102189301	cyclin dependent kinase inhibitor 2D|autophagy related 4D cysteine peptidase%2C transcript variant X2|KRI1 homolog%2C transcript variant X1|adaptor related protein complex 1 mu 2 subunit%2C transcript variant X2
7	94940001	94990000	2610.96	CDKN2D|ATG4D|KRI1|AP1M2|SLC44A2	102183589|102182964|102189028|102189301|102189576	cyclin dependent kinase inhibitor 2D|autophagy related 4D cysteine peptidase%2C transcript variant X2|KRI1 homolog%2C transcript variant X1|adaptor related protein complex 1 mu 2 subunit%2C transcript variant X2|solute carrier family 44 member 2%2C transcript variant X3
7	94960001	95010000	2610.96	AP1M2|SLC44A2	102189301|102189576	adaptor related protein complex 1 mu 2 subunit%2C transcript variant X2|solute carrier family 44 member 2%2C transcript variant X3
7	94780001	94830000	2602.04	LOC102182120|CDC37|TYK2	102182120|102182400|102188492	60S ribosomal protein L23a|cell division cycle 37|tyrosine kinase 2%2C transcript variant X7
7	95060001	95110000	2597.86	QTRT1|DNM2	102190121|102190402	queuine tRNA-ribosyltransferase catalytic subunit 1|dynamin 2%2C transcript variant X1
7	97840001	97890000	2591.7	LYL1|TRMT1|NFIX	102168994|102176952|102169276	LYL1%2C basic helix-loop-helix family member%2C transcript variant X1|tRNA methyltransferase 1%2C transcript variant X2|nuclear factor I X%2C transcript variant X7
7	94760001	94810000	2537.53	LOC102182120|CDC37|TYK2	102182120|102182400|102188492	60S ribosomal protein L23a|cell division cycle 37|tyrosine kinase 2%2C transcript variant X7
7	94980001	95030000	2509.14	SLC44A2|ILF3	102189576|102184139	solute carrier family 44 member 2%2C transcript variant X3|interleukin enhancer binding factor 3%2C transcript variant X2
7	97820001	97870000	2491.87	LYL1|NACC1|TRMT1|NFIX	102168994|102168714|102176952|102169276	LYL1%2C basic helix-loop-helix family member%2C transcript variant X1|nucleus accumbens associated 1|tRNA methyltransferase 1%2C transcript variant X2|nuclear factor I X%2C transcript variant X7
7	95080001	95130000	2490.97	DNM2	102190402	dynamin 2%2C transcript variant X1
7	95100001	95150000	2393.31	DNM2	102190402	dynamin 2%2C transcript variant X1
7	95120001	95170000	2393.31	TMED1|DNM2	102184613|102190402	transmembrane p24 trafficking protein 1%2C transcript variant X2|dynamin 2%2C transcript variant X1
7	95140001	95190000	2393.31	TMED1|C7H19orf38|CARM1|DNM2	102184613|102185262|102190682|102190402	transmembrane p24 trafficking protein 1%2C transcript variant X2|chromosome 7 C19orf38 homolog|coactivator associated arginine methyltransferase 1%2C transcript variant X5|dynamin 2%2C transcript variant X1
7	98580001	98630000	2364.67	LOC102185169	102185169	olfactory receptor 24
7	95340001	95390000	2360.31	SMARCA4	102186295	SWI/SNF related%2C matrix associated%2C actin dependent regulator of chromatin%2C subfamily a%2C member 4%2C transcript variant X9
7	95360001	95410000	2360.31	SMARCA4|LDLR	102186295|102186579	SWI/SNF related%2C matrix associated%2C actin dependent regulator of chromatin%2C subfamily a%2C member 4%2C transcript variant X9|low density lipoprotein receptor
7	95380001	95430000	2360.31	LDLR	102186579	low density lipoprotein receptor
7	95160001	95210000	2351.86	TMED1|C7H19orf38|CARM1|DNM2	102184613|102185262|102190682|102190402	transmembrane p24 trafficking protein 1%2C transcript variant X2|chromosome 7 C19orf38 homolog|coactivator associated arginine methyltransferase 1%2C transcript variant X5|dynamin 2%2C transcript variant X1
7	95180001	95230000	2351.86	YIPF2|C7H19orf38|CARM1	102185554|102185262|102190682	Yip1 domain family member 2%2C transcript variant X2|chromosome 7 C19orf38 homolog|coactivator associated arginine methyltransferase 1%2C transcript variant X5
7	94500001	94550000	2280.06	RDH8|LOC102179374	102179089|102179374	retinol dehydrogenase 8 (all-trans)|complement C3%2C transcript variant X1
7	94520001	94570000	2280.06	C7H19orf66|LOC102186858|LOC102179374|ANGPTL6	102179755|102186858|102179374|100860917	chromosome 7 C19orf66 homolog|suppressor of SWI4 1 homolog%2C transcript variant X1|complement C3%2C transcript variant X1|angiopoietin like 6%2C transcript variant X3
7	94540001	94590000	2280.06	C7H19orf66|LOC102186858|EIF3G|LOC102179374|ANGPTL6	102179755|102186858|102180304|102179374|100860917	chromosome 7 C19orf66 homolog|suppressor of SWI4 1 homolog%2C transcript variant X1|eukaryotic translation initiation factor 3 subunit G%2C transcript variant X1|complement C3%2C transcript variant X1|angiopoietin like 6%2C transcript variant X3
7	97800001	97850000	2273.46	IER2|LYL1|STX10|NACC1|TRMT1	102175474|102168994|102175756|102168714|102176952	immediate early response 2|LYL1%2C basic helix-loop-helix family member%2C transcript variant X1|syntaxin 10%2C transcript variant X2|nucleus accumbens associated 1|tRNA methyltransferase 1%2C transcript variant X2
7	95200001	95250000	2225.8	YIPF2|C7H19orf52|LOC102186002|CARM1	102185554|102190955|102186002|102190682	Yip1 domain family member 2%2C transcript variant X2|chromosome 7 C19orf52 homolog|proline-rich receptor-like protein kinase PERK2%2C transcript variant X2|coactivator associated arginine methyltransferase 1%2C transcript variant X5
7	94480001	94530000	2207.49	RDH8|COL5A3|LOC102179374	102179089|102186297|102179374	retinol dehydrogenase 8 (all-trans)|collagen type V alpha 3 chain%2C transcript variant X1|complement C3%2C transcript variant X1
7	95400001	95450000	2195.62	SPC24|LDLR	102186856|102186579	SPC24%2C NDC80 kinetochore complex component|low density lipoprotein receptor
7	95320001	95370000	2182.2	SMARCA4	102186295	SWI/SNF related%2C matrix associated%2C actin dependent regulator of chromatin%2C subfamily a%2C member 4%2C transcript variant X9
7	94560001	94610000	2140.16	LOC102186858|EIF3G|ANGPTL6|DNMT1	102186858|102180304|100860917|100861294	suppressor of SWI4 1 homolog%2C transcript variant X1|eukaryotic translation initiation factor 3 subunit G%2C transcript variant X1|angiopoietin like 6%2C transcript variant X3|DNA methyltransferase 1%2C transcript variant X5
7	97780001	97830000	2131.91	IER2|STX10|NACC1	102175474|102175756|102168714	immediate early response 2|syntaxin 10%2C transcript variant X2|nucleus accumbens associated 1
7	98660001	98710000	2043.85	LOC102173730|LOC102178620|LOC102178900|LOC102179186|LOC102179468|LOC102177791	102173730|102178620|102178900|102179186|102179468|102177791	olfactory receptor 7G2-like|olfactory receptor 7G1-like|olfactory receptor 7G1-like|olfactory receptor 7G1-like|olfactory receptor 7G2-like|olfactory receptor 7G1-like
7	98680001	98730000	2043.85	LOC102179186|LOC102179468|LOC102177791	102179186|102179468|102177791	olfactory receptor 7G1-like|olfactory receptor 7G2-like|olfactory receptor 7G1-like
7	98700001	98750000	2043.85	LOC102177791|LOC102178063	102177791|102178063	olfactory receptor 7G1-like|olfactory receptor 7G1-like
7	94460001	94510000	2034.26	RDH8|COL5A3	102179089|102186297	retinol dehydrogenase 8 (all-trans)|collagen type V alpha 3 chain%2C transcript variant X1
7	95220001	95270000	1996.01	YIPF2|C7H19orf52|LOC102186002|CARM1	102185554|102190955|102186002|102190682	Yip1 domain family member 2%2C transcript variant X2|chromosome 7 C19orf52 homolog|proline-rich receptor-like protein kinase PERK2%2C transcript variant X2|coactivator associated arginine methyltransferase 1%2C transcript variant X5
7	95420001	95470000	1974.35	SPC24|KANK2|LDLR	102186856|102191231|102186579	SPC24%2C NDC80 kinetochore complex component|KN motif and ankyrin repeat domains 2%2C transcript variant X3|low density lipoprotein receptor
7	94440001	94490000	1969.24	COL5A3	102186297	collagen type V alpha 3 chain%2C transcript variant X1
7	94740001	94790000	1967.17	RAVER1|ICAM3|TYK2	102188212|106502299|102188492	ribonucleoprotein%2C PTB binding 1%2C transcript variant X1|intercellular adhesion molecule 3%2C transcript variant X1|tyrosine kinase 2%2C transcript variant X7
7	97760001	97810000	1921.05	IER2|CACNA1A	102175474|102168441	immediate early response 2|calcium voltage-gated channel subunit alpha1 A%2C transcript variant X12
7	94380001	94430000	1915.45	OLFM2	102178814	olfactomedin 2%2C transcript variant X1
7	94400001	94450000	1915.45	COL5A3|OLFM2	102186297|102178814	collagen type V alpha 3 chain%2C transcript variant X1|olfactomedin 2%2C transcript variant X1
7	94420001	94470000	1896.21	COL5A3|OLFM2	102186297|102178814	collagen type V alpha 3 chain%2C transcript variant X1|olfactomedin 2%2C transcript variant X1
7	94360001	94410000	1877.39	OLFM2	102178814	olfactomedin 2%2C transcript variant X1
7	95440001	95490000	1865.67	SPC24|KANK2|DOCK6	102186856|102191231|106502301	SPC24%2C NDC80 kinetochore complex component|KN motif and ankyrin repeat domains 2%2C transcript variant X3|dedicator of cytokinesis 6%2C transcript variant X4
7	95460001	95510000	1865.67	KANK2|DOCK6	102191231|106502301	KN motif and ankyrin repeat domains 2%2C transcript variant X3|dedicator of cytokinesis 6%2C transcript variant X4
7	94580001	94630000	1855.76	EIF3G|DNMT1	102180304|100861294	eukaryotic translation initiation factor 3 subunit G%2C transcript variant X1|DNA methyltransferase 1%2C transcript variant X5
7	98640001	98690000	1810.99	LOC102173730|LOC102178620|LOC102178900|LOC102179186	102173730|102178620|102178900|102179186	olfactory receptor 7G2-like|olfactory receptor 7G1-like|olfactory receptor 7G1-like|olfactory receptor 7G1-like
7	98600001	98650000	1802.42	LOC102185169	102185169	olfactory receptor 24
7	95240001	95290000	1787.2	LOC102186002|SMARCA4	102186002|102186295	proline-rich receptor-like protein kinase PERK2%2C transcript variant X2|SWI/SNF related%2C matrix associated%2C actin dependent regulator of chromatin%2C subfamily a%2C member 4%2C transcript variant X9
7	95260001	95310000	1787.2	SMARCA4	102186295	SWI/SNF related%2C matrix associated%2C actin dependent regulator of chromatin%2C subfamily a%2C member 4%2C transcript variant X9
7	95480001	95530000	1778.34	ANGPTL8|KANK2|DOCK6	102187122|102191231|106502301	angiopoietin like 8|KN motif and ankyrin repeat domains 2%2C transcript variant X3|dedicator of cytokinesis 6%2C transcript variant X4
7	94600001	94650000	1756.44	DNMT1	100861294	DNA methyltransferase 1%2C transcript variant X5
7	94340001	94390000	1749.13	PIN1|OLFM2	102185736|102178814	peptidylprolyl cis/trans isomerase%2C NIMA-interacting 1|olfactomedin 2%2C transcript variant X1
7	95280001	95330000	1731.64	SMARCA4	102186295	SWI/SNF related%2C matrix associated%2C actin dependent regulator of chromatin%2C subfamily a%2C member 4%2C transcript variant X9
7	97740001	97790000	1708.54	CACNA1A	102168441	calcium voltage-gated channel subunit alpha1 A%2C transcript variant X12
7	94720001	94770000	1696.98	ZGLP1|FDX1L|RAVER1|ICAM3|TYK2	102187940|102181588|102188212|106502299|102188492	zinc finger%2C GATA-like protein 1|ferredoxin 1 like%2C transcript variant X2|ribonucleoprotein%2C PTB binding 1%2C transcript variant X1|intercellular adhesion molecule 3%2C transcript variant X1|tyrosine kinase 2%2C transcript variant X7
7	94320001	94370000	1666.97	FBXL12|UBL5|PIN1|OLFM2	102177970|100861401|102185736|102178814	F-box and leucine rich repeat protein 12%2C transcript variant X3|ubiquitin like 5%2C transcript variant X2|peptidylprolyl cis/trans isomerase%2C NIMA-interacting 1|olfactomedin 2%2C transcript variant X1
7	95300001	95350000	1649.81	SMARCA4	102186295	SWI/SNF related%2C matrix associated%2C actin dependent regulator of chromatin%2C subfamily a%2C member 4%2C transcript variant X9
7	98620001	98670000	1627.21	LOC102185169|LOC102173730	102185169|102173730	olfactory receptor 24|olfactory receptor 7G2-like
7	95500001	95550000	1602.91	ANGPTL8|DOCK6	102187122|106502301	angiopoietin like 8|dedicator of cytokinesis 6%2C transcript variant X4
7	98720001	98770000	1554.17	LOC102178063|LOC102180306	102178063|102180306	olfactory receptor 7G1-like|olfactory receptor 7G1-like
7	94620001	94670000	1482.71	S1PR2|DNMT1	102180585|100861294	sphingosine-1-phosphate receptor 2|DNA methyltransferase 1%2C transcript variant X5
7	94300001	94350000	1472.12	FBXL12|UBL5|PIN1	102177970|100861401|102185736	F-box and leucine rich repeat protein 12%2C transcript variant X3|ubiquitin like 5%2C transcript variant X2|peptidylprolyl cis/trans isomerase%2C NIMA-interacting 1
7	94280001	94330000	1442.76	FBXL12|UBL5|ZNF562	102177970|100861401|102177228	F-box and leucine rich repeat protein 12%2C transcript variant X3|ubiquitin like 5%2C transcript variant X2|zinc finger protein 562
7	94080001	94130000	1431.37	ZNF177|LOC102176031	106502296|102176031	zinc finger protein 177|zinc finger protein 699
7	94100001	94150000	1431.37	ZNF177|LOC102176031	106502296|102176031	zinc finger protein 177|zinc finger protein 699
7	94120001	94170000	1431.37	ZNF177|LOC102176031	106502296|102176031	zinc finger protein 177|zinc finger protein 699
7	95520001	95570000	1392.46	DOCK6	106502301	dedicator of cytokinesis 6%2C transcript variant X4
7	97720001	97770000	1381.32	CACNA1A	102168441	calcium voltage-gated channel subunit alpha1 A%2C transcript variant X12
7	94060001	94110000	1361.94	LOC102176031	102176031	zinc finger protein 699
7	94160001	94210000	1282.79	LOC102185172	102185172	zinc finger protein 708%2C transcript variant X2
7	94180001	94230000	1282.79	LOC102185172|LOC102176953	102185172|102176953	zinc finger protein 708%2C transcript variant X2|zinc finger protein OZF%2C transcript variant X3
7	94680001	94730000	1275.4	ICAM4|ZGLP1|FDX1L|MRPL4|ICAM1|ICAM5|RAVER1	102187395|102187940|102181588|102180843|102181113|102187673|102188212	intercellular adhesion molecule 4 (Landsteiner-Wiener blood group)|zinc finger%2C GATA-like protein 1|ferredoxin 1 like%2C transcript variant X2|mitochondrial ribosomal protein L4|intercellular adhesion molecule 1|intercellular adhesion molecule 5%2C transcript variant X2|ribonucleoprotein%2C PTB binding 1%2C transcript variant X1
7	94700001	94750000	1275.4	ICAM4|ZGLP1|FDX1L|ICAM1|ICAM5|RAVER1|ICAM3	102187395|102187940|102181588|102181113|102187673|102188212|106502299	intercellular adhesion molecule 4 (Landsteiner-Wiener blood group)|zinc finger%2C GATA-like protein 1|ferredoxin 1 like%2C transcript variant X2|intercellular adhesion molecule 1|intercellular adhesion molecule 5%2C transcript variant X2|ribonucleoprotein%2C PTB binding 1%2C transcript variant X1|intercellular adhesion molecule 3%2C transcript variant X1
7	94140001	94190000	1264.53	ZNF177	106502296	zinc finger protein 177
7	97700001	97750000	1236.4	CACNA1A	102168441	calcium voltage-gated channel subunit alpha1 A%2C transcript variant X12
8	40500001	40550000	1171.3	GLIS3	102176686	GLIS family zinc finger 3
8	40520001	40570000	1171.3	GLIS3	102176686	GLIS family zinc finger 3
8	40380001	40430000	1156.47	GLIS3	102176686	GLIS family zinc finger 3
8	40400001	40450000	1156.47	GLIS3	102176686	GLIS family zinc finger 3
7	98800001	98850000	1156.04	ZNF317	102174736	zinc finger protein 317%2C transcript variant X2
7	98820001	98870000	1156.04	LOC102179376|LOC102175203|ZNF317	102179376|102175203|102174736	olfactory receptor 7D4-like|olfactory receptor 7D2|zinc finger protein 317%2C transcript variant X2
7	98840001	98890000	1156.04	LOC102179376|LOC102175203|ZNF317	102179376|102175203|102174736	olfactory receptor 7D4-like|olfactory receptor 7D2|zinc finger protein 317%2C transcript variant X2
7	98740001	98790000	1149.24	LOC102178063|LOC102180306|LOC102180586	102178063|102180306|102180586	olfactory receptor 7G1-like|olfactory receptor 7G1-like|zinc finger protein OZF-like
7	94200001	94250000	1132.97	LOC102185172|LOC102176953	102185172|102176953	zinc finger protein 708%2C transcript variant X2|zinc finger protein OZF%2C transcript variant X3
8	40480001	40530000	1124.21	GLIS3	102176686	GLIS family zinc finger 3
7	98780001	98830000	1110.05	LOC102180586|ZNF317	102180586|102174736	zinc finger protein OZF-like|zinc finger protein 317%2C transcript variant X2
7	98760001	98810000	1099.53	LOC102180586	102180586	zinc finger protein OZF-like
8	40420001	40470000	1094.77	GLIS3	102176686	GLIS family zinc finger 3
8	40540001	40590000	1083.45	GLIS3	102176686	GLIS family zinc finger 3
7	94260001	94310000	1071.31	ZNF562	102177228	zinc finger protein 562
8	40440001	40490000	1049.14	GLIS3	102176686	GLIS family zinc finger 3
8	40780001	40830000	1044.87	RFX3	102182306	regulatory factor X3%2C transcript variant X3
8	40800001	40850000	1044.87	RFX3	102182306	regulatory factor X3%2C transcript variant X3
8	40460001	40510000	1044.67	GLIS3	102176686	GLIS family zinc finger 3
7	94640001	94690000	996.39	S1PR2|MRPL4	102180585|102180843	sphingosine-1-phosphate receptor 2|mitochondrial ribosomal protein L4
7	95580001	95630000	959.589	TMEM205|PLPPR2|TSPAN16|RAB3D|CCDC159	102187938|102189026|102187394|102187671|102188581	transmembrane protein 205%2C transcript variant X2|phospholipid phosphatase related 2%2C transcript variant X2|tetraspanin 16%2C transcript variant X2|RAB3D%2C member RAS oncogene family|coiled-coil domain containing 159%2C transcript variant X5
7	95600001	95650000	959.589	TMEM205|PLPPR2|SWSAP1|EPOR|RAB3D|CCDC159|RGL3	102187938|102189026|102189299|102191790|102187671|102188581|102168443	transmembrane protein 205%2C transcript variant X2|phospholipid phosphatase related 2%2C transcript variant X2|SWIM-type zinc finger 7 associated protein 1|erythropoietin receptor%2C transcript variant X1|RAB3D%2C member RAS oncogene family|coiled-coil domain containing 159%2C transcript variant X5|ral guanine nucleotide dissociation stimulator like 3%2C transcript variant X3
7	95620001	95670000	959.589	PLPPR2|SWSAP1|EPOR|CCDC159|RGL3|CCDC151	102189026|102189299|102191790|102188581|102168443|102189574	phospholipid phosphatase related 2%2C transcript variant X2|SWIM-type zinc finger 7 associated protein 1|erythropoietin receptor%2C transcript variant X1|coiled-coil domain containing 159%2C transcript variant X5|ral guanine nucleotide dissociation stimulator like 3%2C transcript variant X3|coiled-coil domain containing 151
7	95560001	95610000	943.45	TSPAN16|RAB3D	102187394|102187671	tetraspanin 16%2C transcript variant X2|RAB3D%2C member RAS oncogene family
6	30220001	30270000	908.922	BMPR1B	100861211	bone morphogenetic protein receptor type 1B
6	30240001	30290000	908.922	BMPR1B	100861211	bone morphogenetic protein receptor type 1B
6	30260001	30310000	908.922	BMPR1B	100861211	bone morphogenetic protein receptor type 1B
7	95540001	95590000	894.766	TSPAN16	102187394	tetraspanin 16%2C transcript variant X2
7	97680001	97730000	852.849	CACNA1A	102168441	calcium voltage-gated channel subunit alpha1 A%2C transcript variant X12
6	30200001	30250000	847.749	BMPR1B	100861211	bone morphogenetic protein receptor type 1B
8	40820001	40870000	833.512	RFX3	102182306	regulatory factor X3%2C transcript variant X3
7	94660001	94710000	789.997	S1PR2|ICAM4|MRPL4|ICAM1	102180585|102187395|102180843|102181113	sphingosine-1-phosphate receptor 2|intercellular adhesion molecule 4 (Landsteiner-Wiener blood group)|mitochondrial ribosomal protein L4|intercellular adhesion molecule 1
8	40340001	40390000	766.312	GLIS3	102176686	GLIS family zinc finger 3
8	40360001	40410000	766.312	GLIS3	102176686	GLIS family zinc finger 3
6	30280001	30330000	749.776	BMPR1B	100861211	bone morphogenetic protein receptor type 1B
27	12260001	12310000	718.752	DDHD2|LOC108634068|BAG4	102187835|108634068|102179734	DDHD domain containing 2%2C transcript variant X1|collagen alpha-4(IV) chain-like|BCL2 associated athanogene 4
27	12280001	12330000	718.752	LSM1|DDHD2|LOC108634068|BAG4	102187561|102187835|108634068|102179734	LSM1 homolog%2C mRNA degradation associated|DDHD domain containing 2%2C transcript variant X1|collagen alpha-4(IV) chain-like|BCL2 associated athanogene 4
27	12220001	12270000	718.672	PLPP5|DDHD2|WHSC1L1	102180010|102187835|102188284	phospholipid phosphatase 5%2C transcript variant X3|DDHD domain containing 2%2C transcript variant X1|Wolf-Hirschhorn syndrome candidate 1-like 1%2C transcript variant X4
27	12240001	12290000	718.672	PLPP5|DDHD2|LOC108634068|WHSC1L1|BAG4	102180010|102187835|108634068|102188284|102179734	phospholipid phosphatase 5%2C transcript variant X3|DDHD domain containing 2%2C transcript variant X1|collagen alpha-4(IV) chain-like|Wolf-Hirschhorn syndrome candidate 1-like 1%2C transcript variant X4|BCL2 associated athanogene 4
27	12300001	12350000	717.314	LSM1|BAG4	102187561|102179734	LSM1 homolog%2C mRNA degradation associated|BCL2 associated athanogene 4
8	40280001	40330000	700.893	GLIS3	102176686	GLIS family zinc finger 3
8	40300001	40350000	700.893	GLIS3	102176686	GLIS family zinc finger 3
8	40320001	40370000	700.893	GLIS3	102176686	GLIS family zinc finger 3
8	40160001	40210000	700.67	GLIS3	102176686	GLIS family zinc finger 3
8	40180001	40230000	700.67	GLIS3	102176686	GLIS family zinc finger 3
8	40200001	40250000	700.67	GLIS3	102176686	GLIS family zinc finger 3
7	94240001	94290000	700.326	ZNF562|LOC102176953	102177228|102176953	zinc finger protein 562|zinc finger protein OZF%2C transcript variant X3
27	12200001	12250000	691.013	PLPP5|WHSC1L1	102180010|102188284	phospholipid phosphatase 5%2C transcript variant X3|Wolf-Hirschhorn syndrome candidate 1-like 1%2C transcript variant X4
7	94220001	94270000	684.225	LOC102176953	102176953	zinc finger protein OZF%2C transcript variant X3
6	71140001	71190000	680.503	KDR	100860836	kinase insert domain receptor
6	71160001	71210000	680.503	KDR	100860836	kinase insert domain receptor
6	30300001	30350000	670.521	BMPR1B	100861211	bone morphogenetic protein receptor type 1B
27	12320001	12370000	664.25	LSM1|STAR|ASH2L|BAG4	102187561|102187294|102186829|102179734	LSM1 homolog%2C mRNA degradation associated|steroidogenic acute regulatory protein|ASH2 like histone lysine methyltransferase complex subunit|BCL2 associated athanogene 4
6	71120001	71170000	658.542	KDR	100860836	kinase insert domain receptor
8	40260001	40310000	647.23	GLIS3	102176686	GLIS family zinc finger 3
27	12180001	12230000	639.02	WHSC1L1	102188284	Wolf-Hirschhorn syndrome candidate 1-like 1%2C transcript variant X4
7	97660001	97710000	625.561	CACNA1A	102168441	calcium voltage-gated channel subunit alpha1 A%2C transcript variant X12
27	12360001	12410000	616.501	ASH2L|EIF4EBP1	102186829|100861234	ASH2 like histone lysine methyltransferase complex subunit|eukaryotic translation initiation factor 4E binding protein 1
27	12380001	12430000	616.501	ASH2L|EIF4EBP1	102186829|100861234	ASH2 like histone lysine methyltransferase complex subunit|eukaryotic translation initiation factor 4E binding protein 1
27	12400001	12450000	616.501	EIF4EBP1	100861234	eukaryotic translation initiation factor 4E binding protein 1
8	40220001	40270000	586.027	GLIS3	102176686	GLIS family zinc finger 3
8	40240001	40290000	586.027	GLIS3	102176686	GLIS family zinc finger 3
27	12420001	12470000	581.802	EIF4EBP1|ADRB3	100861234|106503668	eukaryotic translation initiation factor 4E binding protein 1|adrenoceptor beta 3
27	12160001	12210000	569.997	WHSC1L1	102188284	Wolf-Hirschhorn syndrome candidate 1-like 1%2C transcript variant X4
6	71100001	71150000	548.024	KDR	100860836	kinase insert domain receptor
27	12340001	12390000	546.326	STAR|ASH2L	102187294|102186829	steroidogenic acute regulatory protein|ASH2 like histone lysine methyltransferase complex subunit
7	98860001	98910000	522.661	LOC102175203|LOC102179936	102175203|102179936	olfactory receptor 7D2|olfactory receptor 7D4-like
8	44120001	44170000	507.944	LOC102185181	102185181	COBW domain-containing protein 1%2C transcript variant X4
8	44140001	44190000	507.944	LOC102186014|LOC102185181	102186014|102185181	forkhead box protein D4-like 1|COBW domain-containing protein 1%2C transcript variant X4
8	44160001	44210000	507.944	LOC102186014|LOC102185181	102186014|102185181	forkhead box protein D4-like 1|COBW domain-containing protein 1%2C transcript variant X4
8	44100001	44150000	507.91	LOC102185181	102185181	COBW domain-containing protein 1%2C transcript variant X4
7	95660001	95710000	498.494	RGL3|CCDC151|ELAVL3|ZNF653|PRKCSH	102168443|102189574|102189852|102168997|102168717	ral guanine nucleotide dissociation stimulator like 3%2C transcript variant X3|coiled-coil domain containing 151|ELAV like RNA binding protein 3%2C transcript variant X1|zinc finger protein 653|protein kinase C substrate 80K-H%2C transcript variant X2
7	95680001	95730000	498.494	ELAVL3|ZNF653|ECSIT|PRKCSH	102189852|102168997|102190316|102168717	ELAV like RNA binding protein 3%2C transcript variant X1|zinc finger protein 653|ECSIT signalling integrator|protein kinase C substrate 80K-H%2C transcript variant X2
7	95700001	95750000	476.967	ELAVL3|ZNF653|ECSIT|CNN1	102189852|102168997|102190316|102190599	ELAV like RNA binding protein 3%2C transcript variant X1|zinc finger protein 653|ECSIT signalling integrator|calponin 1
6	30320001	30370000	468.697	BMPR1B	100861211	bone morphogenetic protein receptor type 1B
8	44080001	44130000	464.405	LOC102185181|DOCK8	102185181|102184524	COBW domain-containing protein 1%2C transcript variant X4|dedicator of cytokinesis 8%2C transcript variant X2
16	33680001	33730000	452.455	OPN3|KMO|CHML	108637736|102188698|102176250	opsin 3|kynurenine 3-monooxygenase|CHM like%2C Rab escort protein 2
16	33700001	33750000	452.455	OPN3|KMO	108637736|102188698	opsin 3|kynurenine 3-monooxygenase
16	33720001	33770000	452.455	KMO	102188698	kynurenine 3-monooxygenase
27	12140001	12190000	450.038	LETM2|WHSC1L1	102189186|102188284	leucine zipper and EF-hand containing transmembrane protein 2%2C transcript variant X2|Wolf-Hirschhorn syndrome candidate 1-like 1%2C transcript variant X4
27	12120001	12170000	438.322	FGFR1|LETM2|WHSC1L1	102180282|102189186|102188284	fibroblast growth factor receptor 1%2C transcript variant X1|leucine zipper and EF-hand containing transmembrane protein 2%2C transcript variant X2|Wolf-Hirschhorn syndrome candidate 1-like 1%2C transcript variant X4
18	12300001	12350000	433.751	USP10	102182819	ubiquitin specific peptidase 10
18	12320001	12370000	433.751	USP10	102182819	ubiquitin specific peptidase 10
18	12280001	12330000	431.799	USP10	102182819	ubiquitin specific peptidase 10
7	97640001	97690000	430.421	CACNA1A	102168441	calcium voltage-gated channel subunit alpha1 A%2C transcript variant X12
27	12100001	12150000	424.509	FGFR1|LETM2|WHSC1L1	102180282|102189186|102188284	fibroblast growth factor receptor 1%2C transcript variant X1|leucine zipper and EF-hand containing transmembrane protein 2%2C transcript variant X2|Wolf-Hirschhorn syndrome candidate 1-like 1%2C transcript variant X4
18	23960001	24010000	424.31	IRX3	106503097	iroquois homeobox 3%2C transcript variant X1
18	23980001	24030000	424.31	IRX3	106503097	iroquois homeobox 3%2C transcript variant X1
6	35480001	35530000	424.195	SNCA	102169368	synuclein alpha%2C transcript variant X4
6	35500001	35550000	424.195	SNCA	102169368	synuclein alpha%2C transcript variant X4
6	35520001	35570000	424.195	SNCA	102169368	synuclein alpha%2C transcript variant X4
8	40840001	40890000	422.595	RFX3	102182306	regulatory factor X3%2C transcript variant X3
7	95640001	95690000	414.635	EPOR|RGL3|CCDC151|ELAVL3|PRKCSH	102191790|102168443|102189574|102189852|102168717	erythropoietin receptor%2C transcript variant X1|ral guanine nucleotide dissociation stimulator like 3%2C transcript variant X3|coiled-coil domain containing 151|ELAV like RNA binding protein 3%2C transcript variant X1|protein kinase C substrate 80K-H%2C transcript variant X2
27	12440001	12490000	406.844	GOT1L1|ADRB3	102186370|106503668	glutamic-oxaloacetic transaminase 1-like 1|adrenoceptor beta 3
8	40140001	40190000	399.679	GLIS3	102176686	GLIS family zinc finger 3
8	40120001	40170000	388.97	GLIS3	102176686	GLIS family zinc finger 3
18	12340001	12390000	385.007	CRISPLD2	102186984	cysteine rich secretory protein LCCL domain containing 2
6	30180001	30230000	379.568	BMPR1B	100861211	bone morphogenetic protein receptor type 1B
8	35820001	35870000	379.148	PTPRD	102174567	protein tyrosine phosphatase%2C receptor type D%2C transcript variant X34
18	12260001	12310000	365.778	USP10	102182819	ubiquitin specific peptidase 10
5	55720001	55770000	360.835	ZBTB39|GPR182|MYO1A|TAC3	102182854|102189281|102181929|100860865	zinc finger and BTB domain containing 39%2C transcript variant X3|G protein-coupled receptor 182|myosin IA|tachykinin 3
5	55740001	55790000	360.835	ZBTB39|GPR182|LOC102183297|TAC3	102182854|102189281|102183297|100860865	zinc finger and BTB domain containing 39%2C transcript variant X3|G protein-coupled receptor 182|retinol dehydrogenase 16|tachykinin 3
14	34580001	34630000	358.725	RAD21	102183806	RAD21 cohesin complex component%2C transcript variant X2
27	12460001	12510000	350.001	GOT1L1|ADRB3	102186370|106503668	glutamic-oxaloacetic transaminase 1-like 1|adrenoceptor beta 3
5	55760001	55810000	347.296	ZBTB39|GPR182|LOC102183297	102182854|102189281|102183297	zinc finger and BTB domain containing 39%2C transcript variant X3|G protein-coupled receptor 182|retinol dehydrogenase 16
12	14860001	14910000	342.861	LOC102185549	102185549	multidrug resistance-associated protein 4
12	14880001	14930000	342.861	LOC102185549	102185549	multidrug resistance-associated protein 4
12	14900001	14950000	342.861	LOC102185549	102185549	multidrug resistance-associated protein 4
12	14480001	14530000	337.631	LOC108637255	108637255	multidrug resistance-associated protein 4-like
12	14500001	14550000	337.631	LOC108637255	108637255	multidrug resistance-associated protein 4-like
7	98980001	99030000	334.064	LOC102181590|LOC102182122|LOC102182402	102181590|102182122|102182402	olfactory receptor 7G2-like|olfactory receptor 7E24-like|olfactory receptor 7E24-like
7	99000001	99050000	334.064	LOC102182122|LOC102182402|LOC102182966	102182122|102182402|102182966	olfactory receptor 7E24-like|olfactory receptor 7E24-like|olfactory receptor 18-like
15	18140001	18190000	333.837	ABTB2|NAT10	102181883|102168926	ankyrin repeat and BTB domain containing 2%2C transcript variant X2|N-acetyltransferase 10
15	18160001	18210000	333.837	ABTB2|NAT10	102181883|102168926	ankyrin repeat and BTB domain containing 2%2C transcript variant X2|N-acetyltransferase 10
8	39100001	39150000	333.681	PLGRKT	102179764	plasminogen receptor with a C-terminal lysine%2C transcript variant X1
8	39120001	39170000	333.681	PLGRKT	102179764	plasminogen receptor with a C-terminal lysine%2C transcript variant X1
8	44180001	44230000	332.089	LOC102186014|PGM5	102186014|102179194	forkhead box protein D4-like 1|phosphoglucomutase 5
8	44200001	44250000	332.089	PGM5	102179194	phosphoglucomutase 5
6	35180001	35230000	332.007	MMRN1	102168899	multimerin 1
6	35200001	35250000	332.007	MMRN1	102168899	multimerin 1
7	97620001	97670000	331.989	CACNA1A	102168441	calcium voltage-gated channel subunit alpha1 A%2C transcript variant X12
6	35240001	35290000	328.652	MMRN1	102168899	multimerin 1
6	35260001	35310000	328.652	MMRN1	102168899	multimerin 1
27	12480001	12530000	327.559	GOT1L1|RAB11FIP1	102186370|102179163	glutamic-oxaloacetic transaminase 1-like 1|RAB11 family interacting protein 1%2C transcript variant X2
8	44060001	44110000	326.643	DOCK8	102184524	dedicator of cytokinesis 8%2C transcript variant X2
12	15040001	15090000	326.465	LOC102181111	102181111	multidrug resistance-associated protein 4-like
12	15060001	15110000	326.465	LOC102181111	102181111	multidrug resistance-associated protein 4-like
7	95720001	95770000	325.292	ZNF653|ECSIT|CNN1|ELOF1	102168997|102190316|102190599|102190871	zinc finger protein 653|ECSIT signalling integrator|calponin 1|elongation factor 1 homolog%2C transcript variant X3
7	95740001	95790000	321.93	ACP5|CNN1|ELOF1|LOC106502294	102191322|102190599|102190871|106502294	acid phosphatase 5%2C tartrate resistant%2C transcript variant X1|calponin 1|elongation factor 1 homolog%2C transcript variant X3|zinc finger protein 709
7	98960001	99010000	318.132	LOC102181294|LOC102181590|LOC102182122	102181294|102181590|102182122	olfactory receptor 18-like|olfactory receptor 7G2-like|olfactory receptor 7E24-like
5	55700001	55750000	314.928	NEMP1|MYO1A|TAC3	102181271|102181929|100860865	nuclear envelope integral membrane protein 1|myosin IA|tachykinin 3
6	32840001	32890000	309.915	GRID2	102191781	glutamate ionotropic receptor delta type subunit 2
6	32860001	32910000	309.915	GRID2	102191781	glutamate ionotropic receptor delta type subunit 2
8	44040001	44090000	308.591	DOCK8	102184524	dedicator of cytokinesis 8%2C transcript variant X2
14	34600001	34650000	306.015	RAD21	102183806	RAD21 cohesin complex component%2C transcript variant X2
5	55780001	55830000	300.465	LOC102183297	102183297	retinol dehydrogenase 16
15	18120001	18170000	299.945	ABTB2	102181883	ankyrin repeat and BTB domain containing 2%2C transcript variant X2
6	35220001	35270000	299.333	MMRN1	102168899	multimerin 1
27	12080001	12130000	297.332	FGFR1|LETM2	102180282|102189186	fibroblast growth factor receptor 1%2C transcript variant X1|leucine zipper and EF-hand containing transmembrane protein 2%2C transcript variant X2
7	99560001	99610000	297.257	LOC102184987|LOC102185260	102184987|102185260	olfactory receptor-like protein OLF4|olfactory receptor 7A17-like
7	99580001	99630000	297.257	LOC102185824|LOC102185260	102185824|102185260	olfactory receptor-like protein OLF4|olfactory receptor 7A17-like
7	99600001	99650000	297.257	LOC102185824|LOC102186386	102185824|102186386	olfactory receptor-like protein OLF4|olfactory receptor 7A17-like
27	12500001	12550000	297.124	RAB11FIP1	102179163	RAB11 family interacting protein 1%2C transcript variant X2
8	39140001	39190000	295.816	PLGRKT	102179764	plasminogen receptor with a C-terminal lysine%2C transcript variant X1
6	35280001	35330000	294.601	MMRN1	102168899	multimerin 1
12	58080001	58130000	293.662	N4BP2L1|N4BP2L2|BRCA2	102182702|102181312|102182417	NEDD4 binding protein 2 like 1%2C transcript variant X1|NEDD4 binding protein 2 like 2%2C transcript variant X1|BRCA2%2C DNA repair associated%2C transcript variant X2
12	58100001	58150000	293.662	N4BP2L1|N4BP2L2	102182702|102181312	NEDD4 binding protein 2 like 1%2C transcript variant X1|NEDD4 binding protein 2 like 2%2C transcript variant X1
8	43660001	43710000	291.456	KANK1	102175741	KN motif and ankyrin repeat domains 1%2C transcript variant X3
8	43680001	43730000	291.456	KANK1	102175741	KN motif and ankyrin repeat domains 1%2C transcript variant X3
7	99020001	99070000	286.39	LOC102182966|LOC106502295|LOC102183231	102182966|106502295|102183231	olfactory receptor 18-like|olfactory receptor 7E24-like|olfactory receptor 7E24-like
7	99040001	99090000	286.39	LOC106502295|LOC102183231	106502295|102183231	olfactory receptor 7E24-like|olfactory receptor 7E24-like
6	35160001	35210000	283.732	MMRN1	102168899	multimerin 1
8	39060001	39110000	283.655	CD274	102179284	CD274 molecule
8	39080001	39130000	283.655	CD274|PLGRKT	102179284|102179764	CD274 molecule|plasminogen receptor with a C-terminal lysine%2C transcript variant X1
8	43520001	43570000	281.796	DMRT1	102178905	doublesex and mab-3 related transcription factor 1
15	25520001	25570000	280.804	SLC5A12	102178925	solute carrier family 5 member 12%2C transcript variant X1
15	25540001	25590000	280.804	SLC5A12	102178925	solute carrier family 5 member 12%2C transcript variant X1
6	35460001	35510000	280.076	SNCA	102169368	synuclein alpha%2C transcript variant X4
6	32880001	32930000	277.45	GRID2	102191781	glutamate ionotropic receptor delta type subunit 2
8	39020001	39070000	275.712	PDCD1LG2	102179003	programmed cell death 1 ligand 2%2C transcript variant X1
8	39040001	39090000	275.712	PDCD1LG2|CD274	102179003|102179284	programmed cell death 1 ligand 2%2C transcript variant X1|CD274 molecule
8	40100001	40150000	274.676	GLIS3	102176686	GLIS family zinc finger 3
6	26160001	26210000	274.21	EIF4E	102184413	eukaryotic translation initiation factor 4E
6	26180001	26230000	274.21	EIF4E	102184413	eukaryotic translation initiation factor 4E
27	12520001	12570000	272.942	RAB11FIP1|BRF2|ADGRA2	102179163|102186087|102178880	RAB11 family interacting protein 1%2C transcript variant X2|BRF2%2C RNA polymerase III transcription initiation factor 50 kDa subunit|adhesion G protein-coupled receptor A2%2C transcript variant X1
12	58020001	58070000	267.63	ZAR1L|BRCA2	102182140|102182417	zygote arrest 1-like%2C transcript variant X2|BRCA2%2C DNA repair associated%2C transcript variant X2
12	58040001	58090000	267.63	N4BP2L1|BRCA2	102182702|102182417	NEDD4 binding protein 2 like 1%2C transcript variant X1|BRCA2%2C DNA repair associated%2C transcript variant X2
6	32820001	32870000	265.089	GRID2	102191781	glutamate ionotropic receptor delta type subunit 2
18	12420001	12470000	265.055	CRISPLD2	102186984	cysteine rich secretory protein LCCL domain containing 2
18	12440001	12490000	265.055	CRISPLD2	102186984	cysteine rich secretory protein LCCL domain containing 2
8	39000001	39050000	264.759	PDCD1LG2	102179003	programmed cell death 1 ligand 2%2C transcript variant X1
12	58060001	58110000	262.242	N4BP2L1|N4BP2L2|BRCA2	102182702|102181312|102182417	NEDD4 binding protein 2 like 1%2C transcript variant X1|NEDD4 binding protein 2 like 2%2C transcript variant X1|BRCA2%2C DNA repair associated%2C transcript variant X2
11	79100001	79150000	260.859	OSR1	102177170	odd-skipped related transciption factor 1
11	79120001	79170000	260.859	OSR1	102177170	odd-skipped related transciption factor 1
27	10660001	10710000	260.714	ADAM18	102175742	ADAM metallopeptidase domain 18
27	10680001	10730000	260.714	ADAM18	102175742	ADAM metallopeptidase domain 18
11	15060001	15110000	260.115	TTC27	102189870	tetratricopeptide repeat domain 27%2C transcript variant X1
11	15080001	15130000	260.115	TTC27	102189870	tetratricopeptide repeat domain 27%2C transcript variant X1
15	18200001	18250000	259.256	CAPRIN1|NAT10	102168654|102168926	cell cycle associated protein 1|N-acetyltransferase 10
15	18220001	18270000	259.256	CAPRIN1|NAT10	102168654|102168926	cell cycle associated protein 1|N-acetyltransferase 10
1	114520001	114570000	257.669	P2RY1	102186247	purinergic receptor P2Y1%2C transcript variant X1
24	46240001	46290000	256.704	C24H18orf25	102185416	chromosome 24 C18orf25 homolog%2C transcript variant X3
24	46260001	46310000	256.704	RNF165	102181551	ring finger protein 165
24	46280001	46330000	256.704	RNF165	102181551	ring finger protein 165
15	17980001	18030000	256.236	ABTB2	102181883	ankyrin repeat and BTB domain containing 2%2C transcript variant X2
15	18000001	18050000	256.236	ABTB2	102181883	ankyrin repeat and BTB domain containing 2%2C transcript variant X2
1	114540001	114590000	255.151	P2RY1	102186247	purinergic receptor P2Y1%2C transcript variant X1
1	114560001	114610000	255.151	P2RY1	102186247	purinergic receptor P2Y1%2C transcript variant X1
18	12400001	12450000	254.527	CRISPLD2	102186984	cysteine rich secretory protein LCCL domain containing 2
6	30600001	30650000	254.141	PDLIM5	102189198	PDZ and LIM domain 5%2C transcript variant X8
6	30620001	30670000	254.141	PDLIM5	102189198	PDZ and LIM domain 5%2C transcript variant X8
6	32900001	32950000	249.742	GRID2	102191781	glutamate ionotropic receptor delta type subunit 2
12	58000001	58050000	248.722	ZAR1L|BRCA2	102182140|102182417	zygote arrest 1-like%2C transcript variant X2|BRCA2%2C DNA repair associated%2C transcript variant X2
6	32920001	32970000	248.379	GRID2	102191781	glutamate ionotropic receptor delta type subunit 2
11	15040001	15090000	247.568	TTC27	102189870	tetratricopeptide repeat domain 27%2C transcript variant X1
14	38920001	38970000	244.946	MRPS28	102178554	mitochondrial ribosomal protein S28
11	15100001	15150000	240.93	TTC27	102189870	tetratricopeptide repeat domain 27%2C transcript variant X1
12	58120001	58170000	237.837	N4BP2L2	102181312	NEDD4 binding protein 2 like 2%2C transcript variant X1
12	58140001	58190000	237.837	N4BP2L2	102181312	NEDD4 binding protein 2 like 2%2C transcript variant X1
18	14500001	14550000	233.618	JPH3	102186423	junctophilin 3
18	14520001	14570000	233.618	JPH3	102186423	junctophilin 3
16	33660001	33710000	231.627	OPN3|CHML|WDR64	108637736|102176250|102175972	opsin 3|CHM like%2C Rab escort protein 2|WD repeat domain 64
6	34560001	34610000	227.527	CCSER1	102168616	coiled-coil serine rich protein 1%2C transcript variant X3
6	34580001	34630000	227.527	CCSER1	102168616	coiled-coil serine rich protein 1%2C transcript variant X3

## Sheet: Table S9
KEGG pathway analysis of BoHuai goat candidate genes overlapped by θπ and CLR methods.
#Term	Database	ID	Input number	Background number	P-Value	Corrected P-Value	Input	Hyperlink
Cholesterol metabolism	KEGG PATHWAY	bta04979	3	50	0.00125668	0.0868305	LDLR|STAR|ANGPTL8	http://www.genome.jp/kegg-bin/show_pathway?bta04979/bta:281276%09red/bta:281507%09red/bta:101902412%09red
PI3K-Akt signaling pathway	KEGG PATHWAY	bta04151	6	373	0.00422622	0.138602	EPOR|CDC37|EIF4EBP1|EIF4E|KDR|FGFR1	http://www.genome.jp/kegg-bin/show_pathway?bta04151/bta:281144%09red/bta:520883%09red/bta:407170%09red/bta:281768%09red/bta:509613%09red/bta:281751%09red
EGFR tyrosine kinase inhibitor resistance	KEGG PATHWAY	bta01521	3	80	0.00451964	0.138602	EIF4E|EIF4EBP1|KDR	http://www.genome.jp/kegg-bin/show_pathway?bta01521/bta:407170%09red/bta:509613%09red/bta:281751%09red
Lysosome	KEGG PATHWAY	bta04142	3	123	0.0141524	0.150832	AP1M2|DNASE2|MAN2B1	http://www.genome.jp/kegg-bin/show_pathway?bta04142/bta:282218%09red/bta:282272%09red/bta:515766%09red
Neuroactive ligand-receptor interaction	KEGG PATHWAY	bta04080	5	363	0.0162417	0.150832	P2RY1|ADRB3|TAC3|S1PR5|GRID2	http://www.genome.jp/kegg-bin/show_pathway?bta04080/bta:281606%09red/bta:517533%09red/bta:281963%09red/bta:281513%09red/bta:536367%09red
Ovarian steroidogenesis	KEGG PATHWAY	bta04913	2	54	0.0211586	0.150832	LDLR|STAR	http://www.genome.jp/kegg-bin/show_pathway?bta04913/bta:281276%09red/bta:281507%09red
Fluid shear stress and atherosclerosis	KEGG PATHWAY	bta05418	3	145	0.0216174	0.150832	KEAP1|BMPR1B|KDR	http://www.genome.jp/kegg-bin/show_pathway?bta05418/bta:407170%09red/bta:532791%09red/bta:407128%09red
Long-term depression	KEGG PATHWAY	bta04730	2	60	0.0255829	0.150832	CACNA1A|GRID2	http://www.genome.jp/kegg-bin/show_pathway?bta04730/bta:536367%09red/bta:282648%09red
Cushing syndrome	KEGG PATHWAY	bta04934	3	156	0.0260161	0.150832	LDLR|STAR|ASH2L	http://www.genome.jp/kegg-bin/show_pathway?bta04934/bta:281276%09red/bta:281507%09red/bta:100138350%09red
RNA transport	KEGG PATHWAY	bta03013	3	164	0.0294941	0.150832	EIF4E|EIF4EBP1|EIF3G	http://www.genome.jp/kegg-bin/show_pathway?bta03013/bta:615695%09red/bta:509613%09red/bta:281751%09red
Cortisol synthesis and secretion	KEGG PATHWAY	bta04927	2	65	0.0295302	0.150832	LDLR|STAR	http://www.genome.jp/kegg-bin/show_pathway?bta04927/bta:281276%09red/bta:281507%09red
Protein processing in endoplasmic reticulum	KEGG PATHWAY	bta04141	3	165	0.0299453	0.150832	CALR|PRKCSH|RAD23A	http://www.genome.jp/kegg-bin/show_pathway?bta04141/bta:540564%09red/bta:338067%09red/bta:281036%09red
MAPK signaling pathway	KEGG PATHWAY	bta04010	4	292	0.0311406	0.150832	CACNA1A|ECSIT|KDR|FGFR1	http://www.genome.jp/kegg-bin/show_pathway?bta04010/bta:407170%09red/bta:281768%09red/bta:507245%09red/bta:282648%09red
Synaptic vesicle cycle	KEGG PATHWAY	bta04721	2	78	0.0408224	0.150832	CACNA1A|DNM2	http://www.genome.jp/kegg-bin/show_pathway?bta04721/bta:511691%09red/bta:282648%09red
Taste transduction	KEGG PATHWAY	bta04742	2	79	0.041749	0.150832	CACNA1A|P2RY1	http://www.genome.jp/kegg-bin/show_pathway?bta04742/bta:281963%09red/bta:282648%09red
Longevity regulating pathway	KEGG PATHWAY	bta04211	2	90	0.052446	0.153303	EIF4E|EIF4EBP1	http://www.genome.jp/kegg-bin/show_pathway?bta04211/bta:509613%09red/bta:281751%09red
Morphine addiction	KEGG PATHWAY	bta05032	2	92	0.0544857	0.153303	PDE4A|CACNA1A	http://www.genome.jp/kegg-bin/show_pathway?bta05032/bta:512222%09red/bta:282648%09red
Salivary secretion	KEGG PATHWAY	bta04970	2	93	0.0555159	0.154929	BEST2|ADRB3	http://www.genome.jp/kegg-bin/show_pathway?bta04970/bta:281606%09red/bta:529463%09red
Rap1 signaling pathway	KEGG PATHWAY	bta04015	3	216	0.0576871	0.154929	P2RY1|KDR|FGFR1	http://www.genome.jp/kegg-bin/show_pathway?bta04015/bta:407170%09red/bta:281768%09red/bta:281963%09red
Aldosterone synthesis and secretion	KEGG PATHWAY	bta04925	2	96	0.0586477	0.155073	LDLR|STAR	http://www.genome.jp/kegg-bin/show_pathway?bta04925/bta:281276%09red/bta:281507%09red
Choline metabolism in cancer	KEGG PATHWAY	bta05231	2	100	0.0629161	0.156369	SLC44A2|EIF4EBP1	http://www.genome.jp/kegg-bin/show_pathway?bta05231/bta:509613%09red/bta:617624%09red
Parathyroid hormone synthesis, secretion and action	KEGG PATHWAY	bta04928	2	104	0.0672867	0.158144	PDE4A|FGFR1	http://www.genome.jp/kegg-bin/show_pathway?bta04928/bta:281768%09red/bta:512222%09red
Thermogenesis	KEGG PATHWAY	bta04714	3	239	0.0730805	0.158144	ADRB3|SMARCA4|FGFR1	http://www.genome.jp/kegg-bin/show_pathway?bta04714/bta:281606%09red/bta:281768%09red/bta:414274%09red
HIF-1 signaling pathway	KEGG PATHWAY	bta04066	2	110	0.0740246	0.159491	EIF4E|EIF4EBP1	http://www.genome.jp/kegg-bin/show_pathway?bta04066/bta:509613%09red/bta:281751%09red
Toxoplasmosis	KEGG PATHWAY	bta05145	2	113	0.0774717	0.163731	TYK2|LDLR	http://www.genome.jp/kegg-bin/show_pathway?bta05145/bta:512484%09red/bta:281276%09red
TNF signaling pathway	KEGG PATHWAY	bta04668	2	118	0.0833269	0.167134	JUNB|BAG4	http://www.genome.jp/kegg-bin/show_pathway?bta04668/bta:516353%09red/bta:514246%09red
Other glycan degradation	KEGG PATHWAY	bta00511	1	22	0.0879529	0.169993	MAN2B1	http://www.genome.jp/kegg-bin/show_pathway?bta00511/bta:282272%09red
Osteoclast differentiation	KEGG PATHWAY	bta04380	2	133	0.101648	0.181951	TYK2|JUNB	http://www.genome.jp/kegg-bin/show_pathway?bta04380/bta:512484%09red/bta:514246%09red
Insulin signaling pathway	KEGG PATHWAY	bta04910	2	137	0.106708	0.186638	EIF4E|EIF4EBP1	http://www.genome.jp/kegg-bin/show_pathway?bta04910/bta:509613%09red/bta:281751%09red
Signaling pathways regulating pluripotency of stem cells	KEGG PATHWAY	bta04550	2	139	0.109264	0.18919	BMPR1B|FGFR1	http://www.genome.jp/kegg-bin/show_pathway?bta04550/bta:281768%09red/bta:407128%09red
Breast cancer	KEGG PATHWAY	bta05224	2	150	0.123596	0.199401	BRCA2|FGFR1	http://www.genome.jp/kegg-bin/show_pathway?bta05224/bta:507069%09red/bta:281768%09red
Autophagy - other	KEGG PATHWAY	bta04136	1	33	0.127262	0.203619	ATG4D	http://www.genome.jp/kegg-bin/show_pathway?bta04136/bta:615657%09red
mTOR signaling pathway	KEGG PATHWAY	bta04150	2	154	0.128916	0.205908	EIF4E|EIF4EBP1	http://www.genome.jp/kegg-bin/show_pathway?bta04150/bta:509613%09red/bta:281751%09red
SNARE interactions in vesicular transport	KEGG PATHWAY	bta04130	1	34	0.130751	0.206331	STX10	http://www.genome.jp/kegg-bin/show_pathway?bta04130/bta:525379%09red
Cell adhesion molecules (CAMs)	KEGG PATHWAY	bta04514	2	159	0.135641	0.212227	CD274|PDCD1LG2	http://www.genome.jp/kegg-bin/show_pathway?bta04514/bta:539392%09red/bta:533834%09red
DNA replication	KEGG PATHWAY	bta03030	1	36	0.137688	0.213614	RNASEH2A	http://www.genome.jp/kegg-bin/show_pathway?bta03030/bta:512830%09red
Hepatitis C	KEGG PATHWAY	bta05160	2	164	0.142443	0.218049	TYK2|LDLR	http://www.genome.jp/kegg-bin/show_pathway?bta05160/bta:512484%09red/bta:281276%09red
Nicotine addiction	KEGG PATHWAY	bta05033	1	40	0.151398	0.223214	CACNA1A	http://www.genome.jp/kegg-bin/show_pathway?bta05033/bta:282648%09red
Hepatocellular carcinoma	KEGG PATHWAY	bta05225	2	174	0.156255	0.22782	KEAP1|SMARCA4	http://www.genome.jp/kegg-bin/show_pathway?bta05225/bta:532791%09red/bta:414274%09red
Homologous recombination	KEGG PATHWAY	bta03440	1	42	0.158171	0.228442	BRCA2	http://www.genome.jp/kegg-bin/show_pathway?bta03440/bta:507069%09red
Fatty acid degradation	KEGG PATHWAY	bta00071	1	42	0.158171	0.228442	GCDH	http://www.genome.jp/kegg-bin/show_pathway?bta00071/bta:506310%09red
Nucleotide excision repair	KEGG PATHWAY	bta03420	1	45	0.168231	0.237746	RAD23A	http://www.genome.jp/kegg-bin/show_pathway?bta03420/bta:540564%09red
Type II diabetes mellitus	KEGG PATHWAY	bta04930	1	46	0.171558	0.240599	CACNA1A	http://www.genome.jp/kegg-bin/show_pathway?bta04930/bta:282648%09red
Endocrine and other factor-regulated calcium reabsorption	KEGG PATHWAY	bta04961	1	46	0.171558	0.240599	DNM2	http://www.genome.jp/kegg-bin/show_pathway?bta04961/bta:511691%09red
Pathways in cancer	KEGG PATHWAY	bta05200	4	539	0.172587	0.241674	EPOR|KEAP1|BRCA2|FGFR1	http://www.genome.jp/kegg-bin/show_pathway?bta05200/bta:507069%09red/bta:281768%09red/bta:532791%09red/bta:281144%09red
Tryptophan metabolism	KEGG PATHWAY	bta00380	1	47	0.174871	0.243023	GCDH	http://www.genome.jp/kegg-bin/show_pathway?bta00380/bta:506310%09red
Cysteine and methionine metabolism	KEGG PATHWAY	bta00270	1	49	0.181459	0.248057	DNMT1	http://www.genome.jp/kegg-bin/show_pathway?bta00270/bta:281119%09red
Fanconi anemia pathway	KEGG PATHWAY	bta03460	1	52	0.191243	0.256852	BRCA2	http://www.genome.jp/kegg-bin/show_pathway?bta03460/bta:507069%09red
Jak-STAT signaling pathway	KEGG PATHWAY	bta04630	2	202	0.196096	0.260207	EPOR|TYK2	http://www.genome.jp/kegg-bin/show_pathway?bta04630/bta:281144%09red/bta:512484%09red
Proteoglycans in cancer	KEGG PATHWAY	bta05205	2	202	0.196096	0.260207	KDR|FGFR1	http://www.genome.jp/kegg-bin/show_pathway?bta05205/bta:407170%09red/bta:281768%09red
Calcium signaling pathway	KEGG PATHWAY	bta04020	2	203	0.197544	0.260207	CACNA1A|ADRB3	http://www.genome.jp/kegg-bin/show_pathway?bta04020/bta:281606%09red/bta:282648%09red
Regulation of lipolysis in adipocytes	KEGG PATHWAY	bta04923	1	58	0.210464	0.269676	ADRB3	http://www.genome.jp/kegg-bin/show_pathway?bta04923/bta:281606%09red
VEGF signaling pathway	KEGG PATHWAY	bta04370	1	58	0.210464	0.269676	KDR	http://www.genome.jp/kegg-bin/show_pathway?bta04370/bta:407170%09red
Herpes simplex virus 1 infection	KEGG PATHWAY	bta05168	3	405	0.223335	0.283404	CALR|EIF4EBP1|TYK2	http://www.genome.jp/kegg-bin/show_pathway?bta05168/bta:512484%09red/bta:281036%09red/bta:509613%09red
Retinol metabolism	KEGG PATHWAY	bta00830	1	64	0.229233	0.286931	RDH8	http://www.genome.jp/kegg-bin/show_pathway?bta00830/bta:281449%09red
Lysine degradation	KEGG PATHWAY	bta00310	1	64	0.229233	0.286931	GCDH	http://www.genome.jp/kegg-bin/show_pathway?bta00310/bta:506310%09red
Central carbon metabolism in cancer	KEGG PATHWAY	bta05230	1	65	0.232317	0.288827	FGFR1	http://www.genome.jp/kegg-bin/show_pathway?bta05230/bta:281768%09red
Epstein-Barr virus infection	KEGG PATHWAY	bta05169	2	228	0.234087	0.289517	CALR|TYK2	http://www.genome.jp/kegg-bin/show_pathway?bta05169/bta:512484%09red/bta:281036%09red
Aminoacyl-tRNA biosynthesis	KEGG PATHWAY	bta00970	1	66	0.23539	0.289517	FARSA	http://www.genome.jp/kegg-bin/show_pathway?bta00970/bta:522024%09red
Acute myeloid leukemia	KEGG PATHWAY	bta05221	1	66	0.23539	0.289517	EIF4EBP1	http://www.genome.jp/kegg-bin/show_pathway?bta05221/bta:509613%09red
Glycerolipid metabolism	KEGG PATHWAY	bta00561	1	67	0.23845	0.292499	PLPP5	http://www.genome.jp/kegg-bin/show_pathway?bta00561/bta:616337%09red
Human immunodeficiency virus 1 infection	KEGG PATHWAY	bta05170	2	234	0.242928	0.297595	AP1M2|CALR	http://www.genome.jp/kegg-bin/show_pathway?bta05170/bta:281036%09red/bta:515766%09red
Adherens junction	KEGG PATHWAY	bta04520	1	69	0.244534	0.299165	FGFR1	http://www.genome.jp/kegg-bin/show_pathway?bta04520/bta:281768%09red
Renin secretion	KEGG PATHWAY	bta04924	1	72	0.253571	0.308578	ADRB3	http://www.genome.jp/kegg-bin/show_pathway?bta04924/bta:281606%09red
Ras signaling pathway	KEGG PATHWAY	bta04014	2	242	0.25474	0.309591	KDR|FGFR1	http://www.genome.jp/kegg-bin/show_pathway?bta04014/bta:407170%09red/bta:281768%09red
Melanoma	KEGG PATHWAY	bta05218	1	73	0.256559	0.31098	FGFR1	http://www.genome.jp/kegg-bin/show_pathway?bta05218/bta:281768%09red
Human cytomegalovirus infection	KEGG PATHWAY	bta05163	2	245	0.259173	0.311307	CALR|EIF4EBP1	http://www.genome.jp/kegg-bin/show_pathway?bta05163/bta:281036%09red/bta:509613%09red
Bacterial invasion of epithelial cells	KEGG PATHWAY	bta05100	1	74	0.259535	0.311307	DNM2	http://www.genome.jp/kegg-bin/show_pathway?bta05100/bta:511691%09red
Pancreatic cancer	KEGG PATHWAY	bta05212	1	74	0.259535	0.311307	BRCA2	http://www.genome.jp/kegg-bin/show_pathway?bta05212/bta:507069%09red
Endocytosis	KEGG PATHWAY	bta04144	2	246	0.260651	0.312238	LDLR|DNM2	http://www.genome.jp/kegg-bin/show_pathway?bta04144/bta:511691%09red/bta:281276%09red
RNA degradation	KEGG PATHWAY	bta03018	1	79	0.274241	0.323878	LSM1	http://www.genome.jp/kegg-bin/show_pathway?bta03018/bta:535447%09red
Bile secretion	KEGG PATHWAY	bta04976	1	83	0.285796	0.333671	LDLR	http://www.genome.jp/kegg-bin/show_pathway?bta04976/bta:281276%09red
ErbB signaling pathway	KEGG PATHWAY	bta04012	1	85	0.291505	0.337764	EIF4EBP1	http://www.genome.jp/kegg-bin/show_pathway?bta04012/bta:509613%09red
Antigen processing and presentation	KEGG PATHWAY	bta04612	1	85	0.291505	0.337764	CALR	http://www.genome.jp/kegg-bin/show_pathway?bta04612/bta:281036%09red
GABAergic synapse	KEGG PATHWAY	bta04727	1	90	0.305581	0.351418	CACNA1A	http://www.genome.jp/kegg-bin/show_pathway?bta04727/bta:282648%09red
PD-L1 expression and PD-1 checkpoint pathway in cancer	KEGG PATHWAY	bta05235	1	93	0.313893	0.359181	CD274	http://www.genome.jp/kegg-bin/show_pathway?bta05235/bta:533834%09red
TGF-beta signaling pathway	KEGG PATHWAY	bta04350	1	93	0.313893	0.359181	BMPR1B	http://www.genome.jp/kegg-bin/show_pathway?bta04350/bta:407128%09red
Endocrine resistance	KEGG PATHWAY	bta01522	1	94	0.316642	0.361427	CARM1	http://www.genome.jp/kegg-bin/show_pathway?bta01522/bta:784795%09red
Fc gamma R-mediated phagocytosis	KEGG PATHWAY	bta04666	1	94	0.316642	0.361427	DNM2	http://www.genome.jp/kegg-bin/show_pathway?bta04666/bta:511691%09red
Prostate cancer	KEGG PATHWAY	bta05215	1	95	0.31938	0.36365	FGFR1	http://www.genome.jp/kegg-bin/show_pathway?bta05215/bta:281768%09red
Pancreatic secretion	KEGG PATHWAY	bta04972	1	97	0.324823	0.36939	RAB3D	http://www.genome.jp/kegg-bin/show_pathway?bta04972/bta:100139105%09red
Th1 and Th2 cell differentiation	KEGG PATHWAY	bta04658	1	98	0.327528	0.372007	TYK2	http://www.genome.jp/kegg-bin/show_pathway?bta04658/bta:512484%09red
Glycerophospholipid metabolism	KEGG PATHWAY	bta00564	1	103	0.340894	0.384813	PLPP5	http://www.genome.jp/kegg-bin/show_pathway?bta00564/bta:616337%09red
Hematopoietic cell lineage	KEGG PATHWAY	bta04640	1	110	0.359165	0.403458	EPOR	http://www.genome.jp/kegg-bin/show_pathway?bta04640/bta:281144%09red
Th17 cell differentiation	KEGG PATHWAY	bta04659	1	113	0.366841	0.409083	TYK2	http://www.genome.jp/kegg-bin/show_pathway?bta04659/bta:512484%09red
Glutamatergic synapse	KEGG PATHWAY	bta04724	1	113	0.366841	0.409083	CACNA1A	http://www.genome.jp/kegg-bin/show_pathway?bta04724/bta:282648%09red
Protein digestion and absorption	KEGG PATHWAY	bta04974	1	113	0.366841	0.409083	COL5A3	http://www.genome.jp/kegg-bin/show_pathway?bta04974/bta:507881%09red
Cholinergic synapse	KEGG PATHWAY	bta04725	1	114	0.369379	0.410918	CACNA1A	http://www.genome.jp/kegg-bin/show_pathway?bta04725/bta:282648%09red
Cytokine-cytokine receptor interaction	KEGG PATHWAY	bta04060	2	323	0.373197	0.414663	EPOR|BMPR1B	http://www.genome.jp/kegg-bin/show_pathway?bta04060/bta:281144%09red/bta:407128%09red
Serotonergic synapse	KEGG PATHWAY	bta04726	1	116	0.374426	0.415026	CACNA1A	http://www.genome.jp/kegg-bin/show_pathway?bta04726/bta:282648%09red
Chagas disease (American trypanosomiasis)	KEGG PATHWAY	bta05142	1	116	0.374426	0.415026	CALR	http://www.genome.jp/kegg-bin/show_pathway?bta05142/bta:281036%09red
Sphingolipid signaling pathway	KEGG PATHWAY	bta04071	1	120	0.384399	0.423529	S1PR5	http://www.genome.jp/kegg-bin/show_pathway?bta04071/bta:517533%09red
Platelet activation	KEGG PATHWAY	bta04611	1	121	0.386867	0.425739	P2RY1	http://www.genome.jp/kegg-bin/show_pathway?bta04611/bta:281963%09red
AMPK signaling pathway	KEGG PATHWAY	bta04152	1	123	0.391775	0.429087	EIF4EBP1	http://www.genome.jp/kegg-bin/show_pathway?bta04152/bta:509613%09red
Cell cycle	KEGG PATHWAY	bta04110	1	123	0.391775	0.429087	CDKN2D	http://www.genome.jp/kegg-bin/show_pathway?bta04110/bta:510244%09red
Human papillomavirus infection	KEGG PATHWAY	bta05165	2	345	0.404269	0.440151	TYK2|EIF4EBP1	http://www.genome.jp/kegg-bin/show_pathway?bta05165/bta:512484%09red/bta:509613%09red
FoxO signaling pathway	KEGG PATHWAY	bta04068	1	132	0.413382	0.446899	CDKN2D	http://www.genome.jp/kegg-bin/show_pathway?bta04068/bta:510244%09red
Dopaminergic synapse	KEGG PATHWAY	bta04728	1	132	0.413382	0.446899	CACNA1A	http://www.genome.jp/kegg-bin/show_pathway?bta04728/bta:282648%09red
Autophagy - animal	KEGG PATHWAY	bta04140	1	133	0.415735	0.44839	ATG4D	http://www.genome.jp/kegg-bin/show_pathway?bta04140/bta:615657%09red
Purine metabolism	KEGG PATHWAY	bta00230	1	135	0.420414	0.452375	PDE4A	http://www.genome.jp/kegg-bin/show_pathway?bta00230/bta:512222%09red
Ubiquitin mediated proteolysis	KEGG PATHWAY	bta04120	1	140	0.431948	0.463702	KEAP1	http://www.genome.jp/kegg-bin/show_pathway?bta04120/bta:532791%09red
Parkinson disease	KEGG PATHWAY	bta05012	1	150	0.454339	0.483787	SNCA	http://www.genome.jp/kegg-bin/show_pathway?bta05012/bta:282857%09red
Hippo signaling pathway	KEGG PATHWAY	bta04390	1	151	0.456529	0.485557	BMPR1B	http://www.genome.jp/kegg-bin/show_pathway?bta04390/bta:407128%09red
Retrograde endocannabinoid signaling	KEGG PATHWAY	bta04723	1	152	0.458711	0.485632	CACNA1A	http://www.genome.jp/kegg-bin/show_pathway?bta04723/bta:282648%09red
Phospholipase D signaling pathway	KEGG PATHWAY	bta04072	1	152	0.458711	0.485632	DNM2	http://www.genome.jp/kegg-bin/show_pathway?bta04072/bta:511691%09red
Measles	KEGG PATHWAY	bta05162	1	152	0.458711	0.485632	TYK2	http://www.genome.jp/kegg-bin/show_pathway?bta05162/bta:512484%09red
Cellular senescence	KEGG PATHWAY	bta04218	1	166	0.488357	0.51406	EIF4EBP1	http://www.genome.jp/kegg-bin/show_pathway?bta04218/bta:509613%09red
cGMP-PKG signaling pathway	KEGG PATHWAY	bta04022	1	169	0.494498	0.518743	ADRB3	http://www.genome.jp/kegg-bin/show_pathway?bta04022/bta:281606%09red
Phagosome	KEGG PATHWAY	bta04145	1	170	0.496528	0.52028	CALR	http://www.genome.jp/kegg-bin/show_pathway?bta04145/bta:281036%09red
Hepatitis B	KEGG PATHWAY	bta05161	1	172	0.500565	0.522131	TYK2	http://www.genome.jp/kegg-bin/show_pathway?bta05161/bta:512484%09red
Necroptosis	KEGG PATHWAY	bta04217	1	177	0.510517	0.531307	TYK2	http://www.genome.jp/kegg-bin/show_pathway?bta04217/bta:512484%09red
Influenza A	KEGG PATHWAY	bta05164	1	178	0.512483	0.532751	TYK2	http://www.genome.jp/kegg-bin/show_pathway?bta05164/bta:512484%09red
Axon guidance	KEGG PATHWAY	bta04360	1	180	0.516393	0.535605	BMPR1B	http://www.genome.jp/kegg-bin/show_pathway?bta04360/bta:407128%09red
Alzheimer disease	KEGG PATHWAY	bta05010	1	180	0.516393	0.535605	SNCA	http://www.genome.jp/kegg-bin/show_pathway?bta05010/bta:282857%09red
NOD-like receptor signaling pathway	KEGG PATHWAY	bta04621	1	181	0.518337	0.537015	TYK2	http://www.genome.jp/kegg-bin/show_pathway?bta04621/bta:512484%09red
Transcriptional misregulation in cancer	KEGG PATHWAY	bta05202	1	188	0.531724	0.549648	LYL1	http://www.genome.jp/kegg-bin/show_pathway?bta05202/bta:615458%09red
Focal adhesion	KEGG PATHWAY	bta04510	1	198	0.550212	0.565581	KDR	http://www.genome.jp/kegg-bin/show_pathway?bta04510/bta:407170%09red
[truncated: 6 more rows]

## Sheet: Table S10
GO enrichment of BoHuai goat candidate genes overlapped by θπ and CLR methods.
[truncated: 798 more rows]

[truncated: 4 more sheets: Table S11, Table S12, Table S13, Table S14]
